# Supplementary material for: 4-[(3-Benzamido­methyl-6-phenyl-6,7-dihydro-5H-1,2,4-triazolo[3,4-b][1,3,4]thia­diazin-7-yl)carbon­yl]-3-phenyl-1,2,3-oxadiazol-3-ium-5-olate 0.06-hydrate
Source: Acta Crystallogr Sect E Struct Rep Online. 2010 Dec 15;67(Pt 1):o128–9. doi: 10.1107/S1600536810049998 (PMC3050302; doi:10.1107/S1600536810049998)
Supplement: Supplementary file 2 [file e-67-0o128-Isup2.hkl]

#
# h,k,l, Fc-squared, Fo-squared, sigma(Fo-squared) and status flag
#
data_I
_shelx_title ' bk53m in P-1 (100K)'
_shelx_refln_list_code          4
_shelx_F_calc_maximum      417.80
_exptl_crystal_F_000      2245.00
_reflns_d_resolution_high  0.8409
 
loop_
 _symmetry_equiv_pos_as_xyz
 'x, y, z'
 '-x, -y, -z'
 
_cell_length_a    15.6242
_cell_length_b    18.7430
_cell_length_c    18.9689
_cell_angle_alpha 111.235
_cell_angle_beta   93.970
_cell_angle_gamma 101.636
 
_shelx_F_squared_multiplier     1.000
 
loop_
 _refln_index_h
 _refln_index_k
 _refln_index_l
 _refln_F_squared_calc
 _refln_F_squared_meas
 _refln_F_squared_sigma
 _refln_observed_status
   2   0   0     1967.95     2055.48     60.12 o
   3   0   0     1106.51      818.92     27.26 o
   4   0   0    11720.29    12630.55    280.16 o
   5   0   0     2097.41     2183.49     53.63 o
   6   0   0    17199.74    17673.04    341.01 o
   7   0   0      629.79      762.26     28.80 o
   8   0   0      320.98      302.46     25.82 o
   9   0   0     1439.73     1542.86     47.18 o
  10   0   0       21.53        5.68     11.53 o
  11   0   0       18.80       27.23     13.74 o
  12   0   0     1470.76     1539.29     67.77 o
  13   0   0      199.51      243.82     28.75 o
  14   0   0       50.22       41.17     27.09 o
  15   0   0      338.29      305.16     51.74 o
  16   0   0      202.36      218.15     50.33 o
  17   0   0       57.15       75.64     42.26 o
 -18   1   0      725.93      878.72     89.66 o
 -17   1   0      410.02      295.41     56.90 o
 -16   1   0       15.81      -25.79     29.04 o
 -15   1   0      407.90      502.35     61.97 o
 -14   1   0      820.03      896.61    191.83 o
 -13   1   0       31.11       30.01     18.09 o
 -12   1   0      741.47      899.94     42.71 o
 -11   1   0     2477.69     2319.53     63.38 o
 -10   1   0     2926.21     3138.84     75.60 o
  -9   1   0        3.46       -5.43      9.99 o
  -8   1   0     1519.36     1626.20     53.21 o
  -7   1   0       18.35        7.81      9.46 o
  -6   1   0       12.40        7.72      8.44 o
  -5   1   0       48.87       21.60     11.59 o
  -4   1   0    10102.84     9196.40    183.81 o
  -3   1   0     9390.02     9200.16    181.01 o
  -2   1   0     3493.75     3967.76     81.20 o
   1   1   0      710.41      943.40     38.87 o
   2   1   0      282.96      186.94     12.81 o
   3   1   0      861.39      847.82     31.92 o
   4   1   0       20.19       13.99      7.81 o
   5   1   0      280.90      213.50     20.16 o
   6   1   0      546.96      650.63     30.03 o
   7   1   0     9488.63     9294.15    390.31 o
   8   1   0     1561.50     1774.78     51.18 o
   9   1   0      866.22     1001.24     36.78 o
  10   1   0      395.42      363.74     34.14 o
  11   1   0      610.12      633.49     50.63 o
  12   1   0      443.81      476.30     34.89 o
  13   1   0      763.86      841.37     59.95 o
  14   1   0     1777.24     1856.96     94.68 o
  15   1   0     1017.57     1213.76     77.98 o
  16   1   0        1.27      -21.81     45.29 o
  17   1   0      479.01      360.24     87.62 o
 -18   2   0       12.78       19.49     36.27 o
 -17   2   0      909.62      943.81     89.28 o
 -16   2   0      153.40      169.34     45.30 o
 -15   2   0      813.48      937.82     79.72 o
 -14   2   0       86.06       66.25     22.34 o
 -13   2   0     1828.93     1854.04     66.58 o
 -12   2   0     1550.48     1671.93     51.82 o
 -11   2   0      816.93      740.87     40.79 o
 -10   2   0      864.93      934.85     41.54 o
  -9   2   0      807.52      981.96     36.52 o
  -8   2   0    11348.52    11945.92    245.54 o
  -7   2   0      170.58      163.23     15.87 o
  -6   2   0    13426.07    13800.11    273.28 o
  -5   2   0     3311.42     3042.04     64.68 o
  -4   2   0    22361.77    21492.77    369.11 o
  -3   2   0    23984.17    24893.64    474.58 o
  -2   2   0      986.22      911.37     38.79 o
   1   2   0    12049.98    12245.46    490.46 o
   2   2   0      241.78      210.23     23.24 o
   3   2   0      927.79      771.27     32.62 o
   4   2   0      207.21      241.10     24.41 o
   5   2   0       43.95       10.25      7.65 o
   6   2   0     1050.47     1119.89     31.03 o
   7   2   0     5872.09     6432.60    163.52 o
   8   2   0       20.07       -2.85     10.32 o
   9   2   0     1645.36     1601.34     48.84 o
  10   2   0     1327.42     1252.57     68.79 o
  11   2   0      262.17      159.47     26.91 o
  12   2   0     2210.52     1981.10     80.75 o
  13   2   0     3102.37     3188.76    140.75 o
  14   2   0     2741.17     2751.46    133.65 o
  15   2   0        6.93       13.55     41.85 o
  16   2   0        0.25        0.77     43.06 o
  17   2   0      219.75      141.89     66.44 o
 -18   3   0        0.22        7.07     64.62 o
 -17   3   0      226.17      172.52     49.01 o
 -16   3   0      864.51     1176.16     93.95 o
 -15   3   0      106.96      127.70     31.01 o
 -14   3   0      211.80      195.61     29.48 o
 -13   3   0       60.05       19.89     18.38 o
 -12   3   0      970.88      884.21     44.70 o
 -11   3   0      564.16      436.96     27.90 o
 -10   3   0       19.52        2.92     11.79 o
  -9   3   0      509.61      551.62     28.27 o
  -8   3   0     3389.82     3369.51     70.58 o
  -7   3   0     6851.33     7454.49    185.53 o
  -6   3   0       13.35      -14.02      9.08 o
  -5   3   0     2683.67     2343.79     54.15 o
  -4   3   0       62.48       33.73     10.13 o
  -3   3   0    12118.00    12492.87    364.74 o
  -2   3   0      373.01      333.13     37.66 o
  -1   3   0     3704.28     3084.28    102.35 o
   0   3   0        0.25        6.74     12.95 o
   1   3   0      644.99      787.09     52.55 o
   2   3   0     1920.87     2242.94     57.46 o
   3   3   0    17415.93    16593.30    456.11 o
   4   3   0     6020.30     5602.26    164.26 o
   5   3   0     3153.68     3091.71     70.13 o
   6   3   0     2773.90     2630.93     56.18 o
   7   3   0        9.09       20.84     11.90 o
   8   3   0     4192.46     4317.93    102.00 o
   9   3   0      629.78      650.00     29.45 o
  10   3   0        4.29       25.60     29.58 o
  11   3   0       17.61       28.23     22.81 o
  12   3   0       98.43       95.09     54.06 o
  13   3   0     2916.80     2972.19    138.50 o
  14   3   0      713.42      624.48     81.97 o
  15   3   0      593.94      437.09    119.83 o
  16   3   0      464.19      612.06     76.74 o
  17   3   0       16.53      -91.36     46.52 o
 -18   4   0        9.30        0.66     43.28 o
 -17   4   0      158.40      202.10     92.69 o
 -16   4   0      205.72      100.48     40.23 o
 -15   4   0      524.25      574.37     46.00 o
 -14   4   0     1390.05     1329.71     60.46 o
 -13   4   0      563.31      651.77     41.16 o
 -12   4   0     1383.15     1310.22     52.99 o
 -11   4   0     1749.11     1768.21     56.42 o
 -10   4   0      596.99      619.46     31.83 o
  -9   4   0      139.38       98.41     16.62 o
  -8   4   0      426.58      575.59     30.21 o
  -7   4   0       59.28       41.49     12.51 o
  -5   4   0     3077.31     3480.10    123.83 o
  -4   4   0     5848.24     5750.73    184.70 o
  -3   4   0    48398.13    47217.69   1863.26 o
  -2   4   0    42165.82    39092.48   1051.69 o
  -1   4   0        1.12      -23.84     31.48 o
   0   4   0   117107.66   106064.14   3221.61 o
   1   4   0    15120.48    15633.42    448.95 o
   2   4   0      425.51      465.37     19.35 o
   3   4   0     2330.08     2297.09    120.08 o
   4   4   0     1466.32     1294.61     51.26 o
   5   4   0        3.49       -7.83      9.37 o
   6   4   0     2848.80     3159.36     74.44 o
   7   4   0       51.33       42.65     11.52 o
   8   4   0      617.91      693.51     32.27 o
   9   4   0      616.21      670.21     33.45 o
  10   4   0       18.54        9.12     22.60 o
  11   4   0     2755.67     2822.26    196.25 o
  12   4   0      411.41      532.25     62.30 o
  13   4   0      724.30      813.98     76.48 o
  14   4   0      105.50       60.93     57.32 o
  15   4   0      291.06      418.49     64.62 o
  16   4   0      152.63      176.74     50.57 o
 -18   5   0       12.09      -51.77     35.24 o
 -17   5   0        1.24      -51.51     39.82 o
 -16   5   0       31.11       72.71     32.76 o
 -15   5   0      580.09      531.08     41.25 o
 -14   5   0      698.19      763.20     46.80 o
 -13   5   0     1624.71     1825.63     63.87 o
 -12   5   0      821.00      811.36     44.21 o
 -11   5   0      998.02     1018.31     47.72 o
 -10   5   0      284.28      387.28     28.59 o
  -9   5   0        2.13        8.90     12.28 o
  -8   5   0     2762.35     2574.74     65.32 o
  -7   5   0     1572.15     1518.17     44.87 o
  -6   5   0      903.45     1025.91     47.96 o
  -4   5   0     1175.60     1351.88     88.37 o
  -3   5   0    12335.83    11481.51    323.01 o
  -2   5   0     7502.89     7253.08    226.17 o
  -1   5   0      404.09      432.46     37.22 o
   0   5   0      389.62      448.91     36.82 o
   1   5   0     3299.27     3085.40    106.67 o
   2   5   0     8147.55     7988.14    164.58 o
   3   5   0     2282.19     2500.62     59.20 o
   4   5   0       30.65       19.93     27.43 o
   5   5   0      166.37      154.27     21.11 o
   6   5   0       91.24      133.59     16.89 o
   7   5   0      492.02      532.19     27.44 o
   8   5   0      204.22      228.17     21.15 o
   9   5   0      194.82      182.52     22.37 o
  10   5   0       64.77       24.03     36.03 o
  11   5   0     1762.23     1666.12    132.87 o
  12   5   0     2919.84     2637.72    126.88 o
  13   5   0      634.01      777.58     77.40 o
  14   5   0       96.40      122.66     47.70 o
  15   5   0      148.41      126.37     48.59 o
  16   5   0        0.93      -14.16     38.82 o
 -18   6   0       54.44       53.94     56.41 o
 -17   6   0        2.09       -0.34     30.57 o
 -16   6   0      504.16      456.10     53.56 o
 -15   6   0        5.38       16.18     25.73 o
 -14   6   0      653.30      697.28     54.38 o
 -13   6   0      286.91      310.63     36.40 o
 -12   6   0     1312.51     1448.21     68.59 o
 -11   6   0      187.70      223.90     29.21 o
 -10   6   0     2941.58     3108.05     93.09 o
  -9   6   0      610.49      598.51     40.41 o
  -8   6   0     4287.92     4242.61    110.80 o
  -7   6   0     2626.83     2836.16     81.10 o
  -6   6   0      356.49      386.78     34.28 o
  -5   6   0     7783.23     8072.08    259.87 o
  -4   6   0    17072.00    17035.30    476.62 o
  -3   6   0     1587.01     1574.84     59.92 o
  -2   6   0    36170.46    35758.19   1019.14 o
  -1   6   0    20477.94    20448.52    594.17 o
   0   6   0     1958.24     2251.84    124.95 o
   1   6   0     1632.30     1441.77     64.40 o
   2   6   0        6.46       -3.38      7.14 o
   3   6   0       78.60      114.54     12.81 o
   4   6   0       24.85       24.59     15.73 o
   5   6   0     2412.18     2496.55     86.70 o
   6   6   0     6328.10     6294.72    200.27 o
   7   6   0     4655.74     4546.34    129.11 o
   8   6   0      609.25      615.71     36.83 o
   9   6   0       47.74       23.83     26.40 o
  10   6   0      457.98      431.92     54.21 o
  11   6   0       79.20       56.41     36.01 o
  12   6   0      154.15      146.17     43.84 o
  13   6   0      692.93      709.86     83.58 o
  14   6   0     1251.15     1407.50    170.01 o
  15   6   0      418.68      391.80     64.50 o
 -18   7   0       16.23      -29.98     46.85 o
 -17   7   0        0.05        4.64     29.77 o
 -16   7   0      703.42      844.45     63.23 o
 -15   7   0      409.62      481.36     47.73 o
 -14   7   0      250.20      211.01     34.82 o
 -13   7   0      642.10      671.58     51.25 o
 -12   7   0      543.19      549.34     45.41 o
 -11   7   0      544.97      472.73     40.50 o
 -10   7   0      513.17      560.43     41.74 o
  -9   7   0      829.59      792.53     47.32 o
  -8   7   0       38.37       72.74     18.47 o
  -7   7   0      718.43      520.20     35.56 o
  -6   7   0     1273.38     1273.92     57.86 o
  -5   7   0    12628.70    13383.47    522.95 o
  -4   7   0     1365.00     1307.72    112.99 o
  -3   7   0     1878.93     1917.81     48.47 o
  -1   7   0    29143.34    27696.93    798.86 o
   0   7   0      889.50     1030.36     95.51 o
   1   7   0       80.11       98.59     23.78 o
   2   7   0    10739.53    10492.53    190.25 o
   3   7   0      365.52      376.09     18.68 o
   4   7   0     2942.45     3215.17     89.10 o
   5   7   0     1187.69     1298.04     86.51 o
   6   7   0       35.66       -6.96     28.16 o
   7   7   0      563.21      472.75     46.59 o
   8   7   0     3318.18     3080.93    124.58 o
   9   7   0     5149.70     5335.85    192.39 o
  10   7   0      332.08      215.29     80.29 o
  11   7   0      561.26      527.34     62.53 o
  12   7   0     1709.37     1467.94    104.80 o
  13   7   0     1259.28     1118.17     92.87 o
  14   7   0     1107.20     1218.44    168.45 o
  15   7   0      148.94      125.69    111.31 o
 -18   8   0      399.61      359.59     56.39 o
 -17   8   0      218.82      238.13     47.50 o
 -16   8   0      214.99      265.19     53.46 o
 -15   8   0      264.07      292.81     59.14 o
 -14   8   0      179.63      128.78     34.08 o
 -13   8   0      255.97      267.60     36.05 o
 -12   8   0        3.95       23.31     20.66 o
 -11   8   0      437.55      457.38     40.98 o
 -10   8   0     4062.33     3884.40    112.47 o
  -9   8   0      115.39       98.88     26.27 o
  -8   8   0      282.74      301.63     30.36 o
  -7   8   0      564.47      519.59     36.18 o
  -6   8   0      959.27     1106.35     92.00 o
  -5   8   0     3061.18     1823.53    119.78 o
  -4   8   0     5524.82     5847.82    145.03 o
  -3   8   0       17.87       45.79     24.22 o
  -2   8   0      119.37      166.04     29.88 o
  -1   8   0      702.96      387.95    123.10 o
   0   8   0     1747.21       24.14     24.31 o
   1   8   0       94.62      158.98     27.65 o
   2   8   0       37.85       51.34      8.98 o
   3   8   0      158.76      184.71     14.72 o
   4   8   0        4.10        3.35      9.14 o
   5   8   0     6235.03     5672.36    145.51 o
   6   8   0     2405.20     2410.60    148.92 o
   7   8   0        7.16       47.95     38.40 o
   8   8   0      212.82      108.90     33.13 o
   9   8   0     3695.39     3640.26    216.07 o
  10   8   0     4303.28     3867.44    157.67 o
  11   8   0      219.36      250.92    127.81 o
  12   8   0      390.36      444.78     64.11 o
  13   8   0        1.61        9.10     37.62 o
  14   8   0       32.01      -12.94     39.70 o
 -18   9   0       96.10      140.52     44.86 o
 -17   9   0       76.88       26.60     38.28 o
 -16   9   0      183.71      210.92     39.23 o
 -15   9   0        0.17        0.13     25.99 o
 -14   9   0       53.43       -3.48     23.63 o
 -13   9   0     1481.92     1491.18     78.76 o
 -12   9   0       55.44       48.08     24.36 o
 -11   9   0      282.13      317.29     35.96 o
 -10   9   0       66.92       54.06     21.69 o
  -9   9   0       16.23       44.07     19.39 o
  -8   9   0     2535.45     2405.60     78.90 o
  -7   9   0       13.74       46.00     35.18 o
  -6   9   0       95.90       97.81     25.14 o
  -5   9   0     2370.05     2458.01     76.23 o
  -4   9   0     2055.24     2263.19     98.72 o
  -3   9   0     2538.49     2864.67    178.09 o
  -2   9   0      534.49      232.41    106.17 o
  -1   9   0      101.86      117.39     28.24 o
   0   9   0      208.25      148.07     30.28 o
   2   9   0      103.73      124.18     14.89 o
   3   9   0      536.28      595.70     25.70 o
   4   9   0      488.22      485.13     24.27 o
   5   9   0      619.16      614.69     38.36 o
   6   9   0       93.53       69.77     39.12 o
   7   9   0      124.02       44.17     42.33 o
   8   9   0       42.52       -9.52     24.90 o
   9   9   0      461.81      464.70     61.96 o
  10   9   0      139.63      155.83     41.48 o
  11   9   0      762.31      781.36     94.80 o
  12   9   0       14.42      -25.21     35.11 o
  13   9   0      923.97      789.97     93.49 o
  14   9   0      345.86      396.82     69.59 o
 -17  10   0      151.57      125.16     37.21 o
 -16  10   0      286.06      343.10     68.79 o
 -15  10   0       12.06       49.17     29.21 o
 -14  10   0      628.07      668.64     56.84 o
 -13  10   0      387.81      496.09     48.28 o
 -12  10   0      362.26      390.66     42.32 o
 -11  10   0      297.58      321.91     37.84 o
 -10  10   0      446.94      485.25     47.93 o
  -9  10   0      972.72     1018.95     57.50 o
  -8  10   0      226.93      173.11     39.15 o
  -7  10   0      139.40      115.74     47.37 o
  -6  10   0       65.91       54.17     14.60 o
  -5  10   0       56.92       56.79     15.10 o
  -4  10   0     2346.33     2290.02     60.72 o
  -3  10   0     3346.79     3757.30    150.25 o
  -2  10   0     6255.11     6208.68    217.82 o
  -1  10   0      649.73      646.02     58.21 o
   0  10   0     1264.91     1250.00    105.96 o
   1  10   0     4928.25     5096.90    181.87 o
   2  10   0      852.40      799.80     29.23 o
   3  10   0      769.63      764.46     29.87 o
   4  10   0      130.05      119.91     21.23 o
   5  10   0     1227.47     1295.16     66.56 o
   6  10   0      966.39      841.06     61.11 o
   7  10   0      561.99      581.50     68.68 o
   8  10   0      444.36      419.45     51.41 o
   9  10   0        0.95       -2.71     36.00 o
  10  10   0        0.88      -60.05     30.03 o
  11  10   0       23.13       -4.81     35.51 o
  12  10   0      899.31      690.55    127.07 o
  13  10   0        1.41      -76.90     38.45 o
 -17  11   0      252.86      340.88     49.41 o
 -16  11   0       14.11      -18.03     27.62 o
 -15  11   0        3.73       15.21     28.39 o
 -14  11   0      519.19      493.78     51.98 o
 -13  11   0      846.79      959.29     65.22 o
 -12  11   0      433.46      454.31     46.36 o
 -11  11   0       27.53       35.41     24.40 o
 -10  11   0      148.99      133.54     29.53 o
  -9  11   0     3229.83     3384.54    150.26 o
  -8  11   0      220.82      302.48     66.03 o
  -7  11   0      488.37      547.09     52.22 o
  -6  11   0     3476.32     3348.77     94.49 o
  -5  11   0     1754.85     1807.75     55.62 o
  -4  11   0       22.57       27.62     14.32 o
  -3  11   0     7905.19     8173.67    279.52 o
  -2  11   0     1560.39     1598.15     88.66 o
  -1  11   0      346.45      456.38     51.35 o
   0  11   0     2015.81     1878.80    179.62 o
   1  11   0      698.34      764.22    105.82 o
   2  11   0       61.20       56.66     11.37 o
   3  11   0      359.42      394.03     37.44 o
   4  11   0       17.42        5.79     15.69 o
   5  11   0       31.51       38.33     21.70 o
   6  11   0     1008.51      908.03     64.70 o
   7  11   0      899.58      845.43     66.49 o
   8  11   0      877.74      798.44     67.93 o
   9  11   0      176.70      162.83     77.27 o
  10  11   0      383.68      471.90     97.08 o
  11  11   0        1.19       29.99     40.29 o
  12  11   0      131.86       60.62     45.88 o
 -17  12   0       66.44       63.13     37.10 o
 -16  12   0        4.92       58.57     34.31 o
 -15  12   0      126.54       99.73     33.92 o
 -14  12   0     1026.80      966.77     69.51 o
 -13  12   0      738.45      714.18     58.59 o
 -12  12   0       14.39      -10.02     23.41 o
 -11  12   0      109.90      165.96     32.58 o
 -10  12   0     3488.35     3517.87    111.79 o
  -9  12   0       10.71        3.97     18.53 o
  -8  12   0     1013.77      646.19    261.90 o
  -7  12   0      427.75      551.07     46.23 o
  -6  12   0       91.72       83.52     16.83 o
  -5  12   0     3944.70     4085.41    127.53 o
  -4  12   0     5936.92     5504.90    150.95 o
  -3  12   0      123.90       62.13     31.92 o
  -2  12   0      406.94      502.57     57.77 o
  -1  12   0       87.73      197.12     39.55 o
   0  12   0      383.56      334.22     47.03 o
   1  12   0      109.99       75.16     32.77 o
   2  12   0      148.12      191.29     16.10 o
   3  12   0      769.83      902.89     34.96 o
   4  12   0      407.21      490.20     47.79 o
   5  12   0      101.01       24.42     22.80 o
   6  12   0       11.34       27.15     25.76 o
   7  12   0       65.88       53.06     29.42 o
   8  12   0      116.60      156.36     39.82 o
   9  12   0       59.84      107.90     40.86 o
  10  12   0      275.38      244.41     51.68 o
  11  12   0      850.64      867.46     85.87 o
  12  12   0      323.55      195.75     56.17 o
 -16  13   0       59.93       24.14     33.01 o
 -15  13   0      788.71      918.69     71.12 o
 -14  13   0        6.75      -24.42     25.27 o
 -13  13   0      334.90      360.02     45.48 o
 -12  13   0       20.56       34.93     24.80 o
 -11  13   0      486.26      530.35     48.55 o
 -10  13   0      411.42      426.21     53.19 o
  -9  13   0        7.92        4.31     27.86 o
  -8  13   0     2549.77     2659.96    143.95 o
  -7  13   0       91.00      113.44     25.35 o
  -6  13   0      193.41      271.11     30.13 o
  -5  13   0       99.38       93.58     28.74 o
  -4  13   0      159.01      175.53     25.11 o
  -3  13   0      693.86      842.03     76.70 o
  -2  13   0     3340.44     3423.14    149.64 o
  -1  13   0     1516.08     1520.18     90.15 o
   0  13   0       96.25      122.50     37.32 o
   1  13   0      636.61      813.11     58.15 o
   2  13   0       18.24        9.05     11.41 o
   3  13   0       24.15       -5.23     15.92 o
   4  13   0      382.39      429.04     53.40 o
   5  13   0      155.90      181.29     34.47 o
   6  13   0      216.09      195.16     39.26 o
   7  13   0       11.75       16.89     27.71 o
   8  13   0       49.89       19.92     35.07 o
   9  13   0      121.06       67.57     38.63 o
  10  13   0     1017.83     1000.29     87.46 o
  11  13   0       58.07       31.85     42.40 o
 -16  14   0      159.42      178.76     43.53 o
 -15  14   0       16.86       -4.46     29.36 o
 -14  14   0       53.91       -1.53     29.52 o
 -13  14   0        3.24       11.46     34.55 o
 -12  14   0       26.02       -1.77     27.67 o
 -11  14   0      181.84      155.59     42.64 o
 -10  14   0      225.53      180.41     43.85 o
  -9  14   0      217.32      185.82     33.04 o
  -8  14   0        1.56      -15.16     20.99 o
  -7  14   0      448.77      443.02     40.40 o
  -6  14   0       80.38       36.61     27.81 o
  -5  14   0      423.26      532.64     30.09 o
  -4  14   0      894.58      749.35     76.73 o
  -3  14   0     1299.94     1280.98     98.78 o
  -2  14   0       46.12       28.15     29.40 o
  -1  14   0      492.81      607.98     65.93 o
   0  14   0     1375.75     1421.70     99.58 o
   1  14   0     1565.88     1638.47     77.72 o
   2  14   0      177.65      199.94     18.46 o
   3  14   0     2169.89     1820.69     80.26 o
   4  14   0      234.74      248.78     36.53 o
   5  14   0        0.03       16.28     24.13 o
   6  14   0      121.18       85.65     30.97 o
   7  14   0        1.27      -21.33     51.64 o
   8  14   0      635.12      557.27     71.78 o
   9  14   0        6.75       27.64     37.62 o
  10  14   0      772.08      791.56     95.32 o
 -15  15   0      172.33      160.47     42.01 o
 -14  15   0      451.36      510.74     66.87 o
 -13  15   0      117.26      112.75     38.53 o
 -12  15   0     1652.24     1538.90     96.50 o
 -11  15   0      488.03      578.12     51.92 o
 -10  15   0      261.98      245.48     36.22 o
  -9  15   0       38.03       29.80     25.70 o
  -8  15   0     3249.64     3568.25    113.24 o
  -7  15   0      240.21      292.85     36.08 o
  -6  15   0      105.64       86.45     23.53 o
  -5  15   0      350.75      309.28     49.98 o
  -4  15   0        1.17        0.08     33.77 o
  -3  15   0      194.96      152.86     44.14 o
  -2  15   0        8.36      -23.00     28.03 o
  -1  15   0      789.33      887.77     80.95 o
   0  15   0        1.32       -4.30     28.87 o
   1  15   0      210.86      252.06     39.48 o
   2  15   0       23.16       49.39     21.45 o
   3  15   0        0.82        4.09     20.74 o
   4  15   0     2261.59     2192.84     96.81 o
   5  15   0      408.95      395.19     46.97 o
   6  15   0      164.14       91.18     55.22 o
   7  15   0      176.93      140.06     39.50 o
   8  15   0      439.01      410.05     57.06 o
   9  15   0       56.27       64.18     36.26 o
 -14  16   0      206.81      233.39     44.03 o
 -13  16   0     1607.07     1685.05    123.71 o
 -12  16   0       67.71       93.39     32.89 o
 -11  16   0      116.80      109.35     33.78 o
 -10  16   0      751.43      878.46     63.39 o
  -9  16   0        8.28       34.29     26.04 o
  -8  16   0     1432.43     1252.25     70.49 o
  -7  16   0     1227.78     1244.41     65.37 o
  -6  16   0       78.46      105.90     25.30 o
  -5  16   0     2199.26     2133.70     77.34 o
  -4  16   0      330.54      390.84     51.38 o
  -3  16   0       37.13       13.50     35.81 o
  -2  16   0      101.96      123.61     44.62 o
  -1  16   0      275.80      336.37    100.51 o
   0  16   0        0.91       20.45     27.97 o
   1  16   0     3364.62     3421.90    127.29 o
   2  16   0      875.48      946.80     55.40 o
   3  16   0        3.29        5.35     28.55 o
   4  16   0        3.43       -3.00     24.72 o
   5  16   0      342.08      331.53     44.90 o
   6  16   0      606.89      629.95     86.37 o
   7  16   0       24.95       60.42     44.71 o
 -14  17   0      254.07      428.68     80.49 o
 -13  17   0      434.42      395.26     59.52 o
 -12  17   0      207.45      202.49     47.08 o
 -11  17   0      101.19       57.77     34.01 o
 -10  17   0        7.55       73.11     35.62 o
  -9  17   0       19.77        6.83     26.93 o
  -8  17   0      908.43      973.18     63.99 o
  -7  17   0      442.54      405.43     42.54 o
  -6  17   0     1157.76     1177.07     63.34 o
  -5  17   0        1.32      -22.94     18.91 o
  -4  17   0      268.80      262.18     46.90 o
  -3  17   0        0.02      -38.52     32.52 o
  -2  17   0      390.19      513.70     69.87 o
  -1  17   0      123.90       86.47     77.79 o
   0  17   0      108.11       98.42     33.16 o
   1  17   0      277.35      399.27     79.00 o
   2  17   0      346.56      325.44     36.16 o
   3  17   0       81.62       69.25     27.70 o
   4  17   0     1640.61     1547.42     82.06 o
   5  17   0      477.98      536.66     56.71 o
   6  17   0      128.01      112.28     41.71 o
 -12  18   0       23.26       60.92     37.71 o
 -11  18   0      209.96      279.54     52.23 o
 -10  18   0      965.20      950.36     79.69 o
  -9  18   0       50.83       54.81     35.85 o
  -8  18   0     1163.43     1099.95     85.62 o
  -7  18   0      596.29      525.42     75.57 o
  -6  18   0      262.28      341.81     42.28 o
  -5  18   0       10.92      -22.54     24.32 o
  -4  18   0      251.43      253.22     61.86 o
  -3  18   0        1.85        9.92     30.68 o
  -2  18   0       15.08       48.68     32.79 o
  -1  18   0       38.72       72.67     55.99 o
   0  18   0      119.81      102.90     53.57 o
   1  18   0       20.55       68.89     52.13 o
   2  18   0        2.36       12.48     22.02 o
   3  18   0       94.29      115.10     32.05 o
   4  18   0       26.40       67.04     33.66 o
   5  18   0      411.69      400.45     51.26 o
 -11  19   0      204.08      238.95     47.78 o
 -10  19   0      343.07      226.40     48.36 o
  -9  19   0      169.40      205.84     48.44 o
  -8  19   0      129.53       93.50     39.25 o
  -7  19   0       45.96      -39.54     36.55 o
  -6  19   0      745.79      838.90     63.18 o
  -5  19   0      884.45      842.39    149.71 o
  -4  19   0       73.38       67.45     47.28 o
  -3  19   0      167.37       87.82     49.59 o
  -2  19   0      532.38      532.74     66.84 o
  -1  19   0      454.62      655.45    122.87 o
   0  19   0      143.10      186.71     83.04 o
   1  19   0        0.01       -2.89     21.20 o
   2  19   0        8.31       26.36     24.95 o
   3  19   0      260.25      264.98     41.30 o
  -9  20   0       25.47      -19.27     36.91 o
  -8  20   0        8.81      -19.51     36.82 o
  -7  20   0      108.30      115.10     37.23 o
  -6  20   0        0.97      -25.71     27.59 o
  -5  20   0       87.53      140.26     32.48 o
  -4  20   0      272.29      310.59     69.27 o
  -3  20   0      280.78      227.49     64.03 o
  -2  20   0     1646.75     1686.51    114.24 o
  -1  20   0       41.52      -21.36     60.49 o
   3 -21   1       13.96        2.41     41.20 o
   4 -21   1      152.06      109.65     47.94 o
   5 -21   1        0.08       11.12     26.91 o
   6 -21   1       90.01      100.28     34.22 o
  -1 -20   1      464.49      515.38     97.52 o
   0 -20   1      622.50      941.90    130.57 o
   1 -20   1     1864.50     1987.49    133.40 o
   2 -20   1      327.00      428.98     62.91 o
   3 -20   1        3.80       -4.78     36.56 o
   4 -20   1      137.25      176.39     59.70 o
   5 -20   1      103.80      116.35     49.12 o
   6 -20   1      479.19      569.73     52.57 o
   7 -20   1      158.07      175.29     39.78 o
   8 -20   1      205.02      217.51     42.70 o
   9 -20   1       73.90       55.78     35.14 o
  10 -20   1       56.83       64.87     37.00 o
  -3 -19   1        1.59       74.02     64.50 o
  -2 -19   1     1159.85     1131.79     65.50 o
  -1 -19   1      289.39      267.47     79.98 o
   0 -19   1      455.08      440.49     83.69 o
   1 -19   1      554.77      514.47     52.69 o
   2 -19   1      162.01       82.61     33.25 o
   3 -19   1      134.42      142.43     64.40 o
   4 -19   1      495.35      424.52     59.12 o
   5 -19   1     1585.79     1724.21     73.71 o
   6 -19   1      110.86      139.92     33.54 o
   7 -19   1     2153.54     2170.62    114.40 o
   8 -19   1       26.34       -3.98     29.50 o
   9 -19   1      292.72      334.82     50.65 o
  10 -19   1       24.82       26.50     35.22 o
  11 -19   1      134.43      121.25     89.04 o
  -5 -18   1       34.45       39.94     30.42 o
  -4 -18   1      243.62      312.68     70.90 o
  -3 -18   1       70.03       30.21     31.39 o
  -2 -18   1       68.58       67.24     25.03 o
  -1 -18   1       35.77       34.50     52.81 o
   0 -18   1        2.02       36.47     28.14 o
   1 -18   1      379.38      438.95     57.76 o
   2 -18   1      173.50      116.83     34.54 o
   3 -18   1      171.33      243.80     59.10 o
   4 -18   1      635.08      744.38     72.32 o
   5 -18   1       54.36       14.22     21.60 o
   6 -18   1      999.63      945.81     56.05 o
   7 -18   1      430.62      533.40     83.65 o
   8 -18   1       40.85       62.40     28.84 o
   9 -18   1      675.51      730.06     59.43 o
  10 -18   1      561.97      583.51     59.12 o
  11 -18   1        6.22      -13.36     28.40 o
  12 -18   1       25.66       86.26     38.52 o
  13 -18   1      119.88       58.93     41.07 o
  -7 -17   1      254.40      316.69     83.48 o
  -6 -17   1        6.24       17.55     29.83 o
  -5 -17   1        4.64       38.27     49.90 o
  -4 -17   1        1.79       28.06     63.08 o
  -3 -17   1        0.87       14.93     22.03 o
  -2 -17   1      169.83      138.42     25.64 o
  -1 -17   1      342.82      335.85     76.93 o
   0 -17   1      141.22      180.06     35.13 o
   1 -17   1     1001.44      989.07     66.64 o
   2 -17   1        0.93       14.71     28.27 o
   3 -17   1      675.69      741.82     67.02 o
   4 -17   1      612.87      689.44     67.98 o
   5 -17   1     1070.37     1160.38     59.54 o
   6 -17   1      332.47      360.03     37.61 o
   7 -17   1      967.30     1084.16     62.33 o
   8 -17   1      188.47      198.20     42.20 o
   9 -17   1      262.65      215.87     56.76 o
  10 -17   1      324.13      355.99     44.24 o
  11 -17   1      192.47      151.58     35.71 o
  12 -17   1     1552.36     1719.04     95.06 o
  13 -17   1      660.09      712.94     71.20 o
  14 -17   1       38.82       53.21     35.34 o
  -8 -16   1       12.74       50.72     37.31 o
  -7 -16   1      518.63      567.80     63.43 o
  -6 -16   1       15.46       35.81     28.61 o
  -5 -16   1      140.45      120.49     33.87 o
  -4 -16   1      183.59      226.01     72.83 o
  -3 -16   1      470.08      535.85     46.40 o
  -2 -16   1     1777.96     1822.63     90.66 o
  -1 -16   1     1233.68     1419.07     86.29 o
   0 -16   1        8.20        2.25     28.90 o
   1 -16   1       37.95       82.89     32.89 o
   2 -16   1      131.41      147.93     36.90 o
   3 -16   1      119.85       83.20     32.92 o
   4 -16   1      339.82      353.29     49.40 o
   5 -16   1      607.88      577.77     49.13 o
   6 -16   1        3.06        9.86     20.28 o
   7 -16   1        3.45       -4.32     21.31 o
   8 -16   1       64.43       57.56     27.16 o
   9 -16   1      709.37      565.70     50.44 o
  10 -16   1       43.11       60.60     40.76 o
  11 -16   1      699.04      654.47     69.19 o
  12 -16   1       10.92       12.92     28.00 o
  13 -16   1      678.19      706.88     63.43 o
  14 -16   1       38.48       72.45     33.75 o
  15 -16   1      115.69       50.79     34.82 o
  -9 -15   1        2.93       52.05     36.40 o
  -8 -15   1     1201.35     1239.67     92.39 o
  -7 -15   1       75.92       62.22     34.22 o
  -6 -15   1      124.06      151.15     36.22 o
  -5 -15   1      319.50      337.36     44.58 o
  -4 -15   1      190.39      173.06     61.12 o
  -3 -15   1      163.84      248.61     33.68 o
  -2 -15   1       36.93       18.81     10.96 o
  -1 -15   1      127.84      176.79     35.28 o
   0 -15   1       68.72       72.71     29.56 o
   1 -15   1     1269.85     1177.51     94.78 o
   2 -15   1      120.58      105.70     60.29 o
   3 -15   1      900.35      976.12     76.94 o
   4 -15   1       39.69        0.43     26.93 o
   5 -15   1     1954.53     1890.11     72.23 o
   6 -15   1       20.26       19.60     20.92 o
   7 -15   1      270.10      213.83     32.37 o
   8 -15   1       44.97       42.17     25.24 o
   9 -15   1      160.95      144.25     30.82 o
  10 -15   1        1.92       13.06     23.12 o
  11 -15   1      449.78      431.88     46.79 o
  12 -15   1     1163.25     1326.87     80.17 o
  13 -15   1      413.43      371.15     76.75 o
  14 -15   1        4.37       30.43     30.86 o
  15 -15   1       23.17       -0.24     31.94 o
 -10 -14   1        3.27       31.54     38.04 o
  -9 -14   1      191.71      224.21     47.80 o
  -8 -14   1      311.41      321.34     51.90 o
  -7 -14   1       13.41      -22.87     26.36 o
  -6 -14   1      255.23      174.82     91.91 o
  -5 -14   1       20.44      -19.46     45.72 o
  -4 -14   1      682.36      658.44     66.36 o
  -3 -14   1       22.34       71.11     22.76 o
  -2 -14   1        4.61       -7.72     11.07 o
  -1 -14   1     2655.94     2433.61    141.18 o
   0 -14   1      939.41     1031.89     69.87 o
   1 -14   1      931.07      910.39     79.24 o
   2 -14   1      505.74      552.07     65.46 o
   3 -14   1        5.10       -7.86     22.85 o
   4 -14   1      376.45      363.82     57.81 o
   5 -14   1     1234.87     1170.90     46.08 o
   6 -14   1       81.73       99.55     24.50 o
   7 -14   1      354.60      319.79     35.10 o
   8 -14   1      240.47      239.67     33.83 o
   9 -14   1       42.12        1.64     20.42 o
  10 -14   1      459.59      352.88     40.29 o
  11 -14   1      496.75      480.66     55.43 o
  12 -14   1       13.83       48.75     29.69 o
  13 -14   1     2361.54     2377.91    100.95 o
  14 -14   1      181.68      129.00     34.84 o
  15 -14   1      113.79      105.08     36.04 o
  16 -14   1        2.55      -34.63     32.83 o
 -11 -13   1       25.82       55.58     43.00 o
 -10 -13   1     1418.77     1519.20    108.26 o
  -9 -13   1       85.04       71.94     36.85 o
  -8 -13   1        0.09        2.11     26.29 o
  -7 -13   1      454.57      337.90     47.50 o
  -6 -13   1       30.48       46.40     27.66 o
  -5 -13   1      466.55      354.09     42.20 o
  -4 -13   1      628.04      508.99     85.66 o
  -3 -13   1     1419.24     1436.62     38.52 o
  -2 -13   1      691.27      780.17     49.20 o
  -1 -13   1       99.11      128.83     39.11 o
   0 -13   1       10.22      -16.02     28.97 o
   1 -13   1      946.32     1164.01     88.43 o
   2 -13   1      448.12      339.17     52.06 o
   3 -13   1        2.30      -25.64     20.32 o
   4 -13   1       38.26       16.21     36.69 o
   5 -13   1      980.21     1002.80     38.81 o
   6 -13   1      530.02      467.80     32.51 o
   7 -13   1      468.93      550.90     42.50 o
   8 -13   1     1891.66     1668.98     75.94 o
   9 -13   1     1037.20      946.09     58.38 o
  10 -13   1     1316.04     1290.25     71.23 o
  11 -13   1       25.44       23.13     33.28 o
  12 -13   1        4.48       31.28     26.65 o
  13 -13   1     1471.23     1373.86     81.10 o
  14 -13   1     2417.88     2381.76    104.38 o
  15 -13   1        8.70       20.63     38.72 o
  16 -13   1      803.14      916.79     73.21 o
 -12 -12   1      110.47       36.36     57.51 o
 -11 -12   1      347.73      266.85     75.06 o
 -10 -12   1       50.40       45.57     37.78 o
  -9 -12   1     2094.29     2032.97    106.81 o
  -8 -12   1       78.34       44.78     27.97 o
  -7 -12   1      330.30      266.45     42.63 o
  -6 -12   1     3072.48     3181.42    171.70 o
  -5 -12   1      221.07      304.74     37.75 o
  -4 -12   1      143.83      158.03     20.73 o
  -3 -12   1     1193.62     1348.25     44.63 o
  -2 -12   1      381.12      385.02     20.14 o
  -1 -12   1     1210.23     1102.70     63.03 o
   0 -12   1      219.03      195.86     40.53 o
   1 -12   1      220.06      117.53     35.24 o
   2 -12   1      553.43      723.12     68.52 o
   3 -12   1      838.46      960.79     82.83 o
   4 -12   1       67.77       16.33     12.61 o
   5 -12   1     9758.54    10021.17    195.28 o
   6 -12   1       30.87       -2.39     13.74 o
   7 -12   1     2722.64     2799.00    117.13 o
   8 -12   1      543.69      469.87     83.57 o
   9 -12   1       85.39       67.76     45.27 o
  10 -12   1       28.36       -4.59     20.33 o
  11 -12   1     1623.51     1669.70     84.40 o
  12 -12   1     2532.61     2690.78     99.10 o
  13 -12   1     4105.68     3999.03    130.25 o
  14 -12   1       79.16      130.59     34.82 o
  15 -12   1        4.50      -12.03     26.96 o
  16 -12   1      378.74      390.99     59.76 o
  17 -12   1        9.88       10.49     32.27 o
 -13 -11   1       61.83       24.62     45.35 o
 -12 -11   1       22.87       64.91     43.78 o
 -11 -11   1       47.36       75.61     41.46 o
 -10 -11   1      110.83       52.76     65.85 o
  -9 -11   1        3.53       19.37     29.03 o
  -8 -11   1      707.51      630.72     94.83 o
  -7 -11   1     2204.94     1980.35     94.52 o
  -6 -11   1      494.88      397.98     73.68 o
  -5 -11   1       48.05       57.62     23.65 o
  -4 -11   1       37.22       12.43     11.67 o
  -3 -11   1     2589.33     2641.66     68.33 o
  -2 -11   1      707.77      587.52     23.29 o
  -1 -11   1     3024.15     2675.58     95.90 o
   0 -11   1     1632.52     1614.93    109.97 o
   1 -11   1        8.31       43.75     41.82 o
   2 -11   1       44.07       17.49     24.30 o
   3 -11   1     5110.82     5447.01    203.56 o
   4 -11   1     2093.95     2288.49     56.44 o
   5 -11   1      158.26      193.47     18.76 o
   6 -11   1      668.62      686.46     34.65 o
   7 -11   1      526.50      499.67     49.84 o
   8 -11   1      593.47      604.80     89.75 o
   9 -11   1     4268.56     4180.82    120.75 o
  10 -11   1       33.62       24.03     21.88 o
  11 -11   1      777.95      885.06     87.13 o
  12 -11   1      831.88      868.70     59.48 o
  13 -11   1      892.69      981.71     66.38 o
  14 -11   1      705.02      771.64     60.92 o
  15 -11   1       12.51       23.83     28.50 o
  16 -11   1        0.02       -5.81     28.15 o
  17 -11   1      747.97      668.12     80.71 o
 -13 -10   1      176.31      269.61     95.72 o
 -12 -10   1       35.43       57.45     41.57 o
 -11 -10   1     1166.92     1144.13     93.03 o
 -10 -10   1       12.04       27.47     34.35 o
  -9 -10   1       12.79       28.16     29.59 o
  -8 -10   1     2957.58     2598.85    114.84 o
  -7 -10   1      294.25      238.08     36.99 o
  -6 -10   1       38.93       35.64     21.58 o
  -5 -10   1       49.22       42.66     15.69 o
  -4 -10   1     1144.57     1086.40     31.38 o
  -3 -10   1      372.49      320.97     25.63 o
  -2 -10   1     1702.13     1387.52    141.08 o
  -1 -10   1     1485.00     1500.17     64.02 o
   0 -10   1     3625.56     3605.66    142.64 o
   1 -10   1     1065.16     1190.82     76.03 o
   2 -10   1       27.14       -5.17     20.70 o
   3 -10   1      526.90      529.15     55.60 o
   4 -10   1      455.77      429.25     22.12 o
   5 -10   1      966.54     1020.83     37.82 o
   6 -10   1     4096.89     3820.28    116.40 o
   7 -10   1     2330.34     2143.78    149.28 o
   8 -10   1      339.03      377.81     66.93 o
   9 -10   1      270.00      272.23     31.98 o
  10 -10   1      713.98      797.79     53.40 o
  11 -10   1      278.02      250.93     33.90 o
  12 -10   1      419.06      465.45     46.01 o
  13 -10   1      232.91      177.12     33.68 o
  14 -10   1       10.54       13.04     25.51 o
  15 -10   1      269.97      274.95     42.83 o
  16 -10   1      207.47      236.11     41.18 o
  17 -10   1        0.33       16.97     30.09 o
 -14  -9   1        1.31      -11.00     39.53 o
 -13  -9   1      305.24      388.69    177.39 o
 -12  -9   1        3.91       16.72     53.12 o
 -11  -9   1        7.20       42.01     76.75 o
 -10  -9   1        3.03        6.51     72.17 o
  -9  -9   1     1274.32     1382.27     86.16 o
  -8  -9   1      264.58      233.41     39.64 o
  -7  -9   1        0.32      -57.06     28.53 o
  -6  -9   1     1458.78     1519.35    115.00 o
  -5  -9   1       26.12       30.61     13.37 o
  -4  -9   1      526.69      400.27     21.28 o
  -3  -9   1     3553.78     3573.71     76.25 o
  -2  -9   1     2286.79     2506.16    170.64 o
  -1  -9   1      133.10       48.92     36.90 o
   0  -9   1      690.44      662.25     56.02 o
   1  -9   1      991.02     1010.39     66.28 o
   2  -9   1       21.27      -19.74     19.68 o
   3  -9   1     2625.64     2875.33    121.44 o
   4  -9   1     1133.40     1086.44     49.88 o
   5  -9   1      467.82      528.80     27.78 o
   6  -9   1      329.90      286.89     34.81 o
   7  -9   1     2222.98     2253.68    109.60 o
   8  -9   1        1.69      -11.68     15.95 o
   9  -9   1      237.08      282.33     32.12 o
  10  -9   1        3.24        4.58     18.32 o
  11  -9   1      123.69       97.89     32.66 o
  12  -9   1       48.54       -8.65     20.86 o
  13  -9   1       10.82      -19.71     22.35 o
  14  -9   1      999.10     1008.48     66.45 o
  15  -9   1      563.02      522.68     51.32 o
  16  -9   1        0.93      -22.46     26.87 o
  17  -9   1       92.38       75.07     37.11 o
  18  -9   1      508.42      545.00     64.74 o
 -15  -8   1      177.69      210.78     56.07 o
 -14  -8   1     3231.65     3107.49    186.13 o
 -13  -8   1       54.24       33.75     40.89 o
 -12  -8   1      194.08      216.97     51.42 o
 -11  -8   1      273.55      307.09     87.55 o
 -10  -8   1      473.95      342.10     51.51 o
  -9  -8   1       62.94       35.92     29.76 o
  -8  -8   1      642.40      589.27     55.50 o
  -7  -8   1       19.78      -32.09     32.23 o
  -6  -8   1     2131.11     2084.20    103.59 o
  -5  -8   1     2068.44     1886.28     61.43 o
  -4  -8   1     4454.15     4090.74     83.51 o
  -3  -8   1      220.47      246.21     16.36 o
  -2  -8   1        5.40       20.85     10.78 o
  -1  -8   1        0.02       16.10     15.43 o
   0  -8   1     1524.20      642.54     74.27 o
   1  -8   1      833.54      115.30    121.61 o
   3  -8   1      917.36     1082.22     82.34 o
   4  -8   1      733.79      774.93     31.71 o
   5  -8   1     6880.07     6863.23    213.40 o
   6  -8   1     3537.45     3206.19    132.67 o
   7  -8   1     2168.30     2538.92     78.05 o
   8  -8   1     1063.91      804.92     46.98 o
   9  -8   1        0.18       -8.94     20.17 o
  10  -8   1     1365.09     1322.71     65.96 o
  11  -8   1     3333.30     3400.13    105.41 o
  12  -8   1       37.72       24.59     22.04 o
  13  -8   1      576.25      565.86     72.82 o
  14  -8   1     1387.79     1471.42     79.49 o
  15  -8   1        9.99        0.92     24.40 o
  16  -8   1      300.33      304.06     42.87 o
  17  -8   1      112.55      130.09     35.95 o
  18  -8   1       53.78       54.70     44.20 o
 -15  -7   1     1047.31     1016.90     96.14 o
 -14  -7   1      507.16      373.56    139.72 o
 -13  -7   1      120.74      136.81     46.42 o
 -12  -7   1      712.22      639.75     74.91 o
 -11  -7   1     1351.11     1305.63    133.26 o
 -10  -7   1      636.47      660.57     64.61 o
  -9  -7   1      261.01      226.23     66.50 o
  -8  -7   1       15.27      -21.10     21.15 o
  -7  -7   1     2250.28     2325.68     72.04 o
  -6  -7   1       79.35      141.22     22.48 o
  -5  -7   1       34.56        7.60     14.77 o
  -4  -7   1      325.82      265.05     27.35 o
  -3  -7   1     4091.44     4005.03     81.34 o
  -2  -7   1      865.83      875.23     25.76 o
  -1  -7   1    12919.85    13103.02    321.06 o
   0  -7   1     4158.39     4170.13    174.37 o
   1  -7   1     3104.14     3532.44    131.05 o
   3  -7   1     2525.32     2525.83     64.86 o
   4  -7   1     5415.75     5576.10    228.35 o
   5  -7   1        3.93       -6.46     24.11 o
   6  -7   1     6047.49     6623.31    219.57 o
   7  -7   1     3351.29     3274.25     91.27 o
   8  -7   1      103.51       78.99     27.51 o
   9  -7   1      183.43      191.14     26.09 o
  10  -7   1      152.08      118.51     29.26 o
  11  -7   1       54.94       78.26     23.25 o
  12  -7   1        5.36       21.76     21.82 o
  13  -7   1      322.97      373.67     40.04 o
  14  -7   1       72.76       62.56     30.51 o
  15  -7   1      291.68      325.89     42.03 o
  16  -7   1       16.39       15.34     26.64 o
  17  -7   1      304.80      403.61     54.47 o
  18  -7   1      150.96      118.88     72.43 o
 -16  -6   1        1.79      -42.17     39.85 o
 -15  -6   1      111.07       95.68     47.47 o
 -14  -6   1      549.34      454.00     66.96 o
 -13  -6   1       42.68      -16.59     33.28 o
 -12  -6   1      146.14       75.72     37.03 o
 -11  -6   1     1147.39     1112.64     85.79 o
 -10  -6   1        9.69        2.00     27.34 o
  -9  -6   1        7.68       18.83     27.82 o
  -8  -6   1      560.69      569.62     55.12 o
  -7  -6   1        2.72       11.64     11.39 o
  -6  -6   1      550.35      494.28     29.16 o
  -5  -6   1     3223.45     3344.50    113.40 o
  -4  -6   1     6193.20     6196.14    131.16 o
  -3  -6   1     3661.05     3801.14     86.58 o
  -2  -6   1      483.09      495.59     18.88 o
  -1  -6   1     3333.54     3224.73     93.91 o
   0  -6   1    13253.28    13201.42    393.64 o
   1  -6   1    11981.32    11383.14    344.86 o
   2  -6   1       13.17        2.81     20.32 o
   3  -6   1    50805.76    48999.07   1076.22 o
   4  -6   1      128.84       85.99     20.40 o
   5  -6   1      985.37      898.74     94.57 o
   6  -6   1    11574.24    11261.71    239.97 o
   7  -6   1     3874.32     3633.27     97.22 o
   8  -6   1      224.86      205.19     25.15 o
   9  -6   1      811.64      805.75     46.84 o
  10  -6   1      208.16      189.67     26.03 o
  11  -6   1      626.97      590.12     53.82 o
  12  -6   1      625.61      643.62     57.17 o
  13  -6   1     1305.12     1351.64     82.46 o
  14  -6   1      129.37      231.87     34.21 o
  15  -6   1      530.25      530.77     48.53 o
  16  -6   1      366.81      269.33     47.85 o
  17  -6   1      219.64      182.92     49.07 o
  18  -6   1        0.06        7.42     53.71 o
 -16  -5   1      190.35      100.20     61.24 o
 -15  -5   1       69.60       90.30     63.64 o
 -14  -5   1      199.90      134.83     44.47 o
 -13  -5   1       99.15      156.42     46.50 o
 -12  -5   1     3088.99     2747.58    128.24 o
 -11  -5   1        0.38       -4.71     29.37 o
 -10  -5   1      529.30      477.78     66.67 o
  -9  -5   1      633.49      594.18     42.80 o
  -8  -5   1      139.36      108.65     12.03 o
  -7  -5   1      341.73      442.53     19.24 o
  -6  -5   1      125.05      101.38     16.00 o
  -5  -5   1      106.57      130.78     32.82 o
  -4  -5   1      642.45      580.22     33.16 o
  -3  -5   1      495.94      623.64     28.51 o
  -2  -5   1     2738.78     2670.80     62.93 o
  -1  -5   1     1166.66     1014.20     40.74 o
   0  -5   1     1937.93     1997.18     80.13 o
   1  -5   1    15439.92    15805.41    462.53 o
   2  -5   1       19.15      -18.48     16.41 o
   3  -5   1     2634.84     2454.94     84.52 o
   4  -5   1     1844.59     2085.32     87.48 o
   5  -5   1        0.25      -25.92     16.83 o
   6  -5   1        0.43       -1.21     11.94 o
   7  -5   1      842.37     1102.28     44.35 o
   8  -5   1      890.99      946.59     45.99 o
   9  -5   1        4.27        5.19     13.81 o
  10  -5   1      226.72      295.25     30.41 o
  11  -5   1      383.59      412.06     36.49 o
  12  -5   1     1899.86     1892.60     72.14 o
  13  -5   1     1811.50     1751.24     72.29 o
  14  -5   1       44.61       33.57     25.30 o
  15  -5   1     1423.22     1447.20     85.88 o
  16  -5   1       82.38      190.65     44.98 o
  17  -5   1       52.96       22.08     43.79 o
  18  -5   1      307.66      483.00    103.39 o
 -16  -4   1        1.08      -60.74     30.37 o
 -15  -4   1      150.36      163.73     46.52 o
 -14  -4   1       19.27       35.79     36.64 o
 -13  -4   1        0.51      -36.31     29.70 o
 -12  -4   1       31.99       34.88     32.23 o
 -11  -4   1        0.34       -5.92     26.88 o
 -10  -4   1       79.54      124.15     54.37 o
  -9  -4   1      167.62      197.49     30.19 o
  -8  -4   1     1019.75     1148.45     33.30 o
  -7  -4   1       11.30       41.41      8.73 o
  -6  -4   1     5241.77     5267.53    112.89 o
  -5  -4   1      489.95      540.66     27.90 o
  -4  -4   1      727.24      750.27     36.94 o
  -3  -4   1      787.77      723.04     68.16 o
  -2  -4   1     4753.52     4964.11    105.08 o
  -1  -4   1      741.24      550.73     28.07 o
   0  -4   1    24383.62    23258.18    662.50 o
   1  -4   1     6830.13     5536.53    174.45 o
   2  -4   1     7097.54     7452.92    174.14 o
   3  -4   1     3526.62     3265.09    115.61 o
   4  -4   1        1.96       30.32     18.04 o
   5  -4   1     7911.61     7184.01    302.80 o
   6  -4   1       94.90       67.44     29.11 o
   7  -4   1      619.43      800.27     33.53 o
   8  -4   1      500.01      419.89     26.33 o
   9  -4   1      120.97      107.72     17.09 o
  10  -4   1     4630.13     4698.02     96.01 o
  11  -4   1      943.74      880.83     39.65 o
  12  -4   1      419.47      474.32     34.19 o
  13  -4   1     1534.70     1538.13     57.88 o
  14  -4   1      362.90      420.97     35.61 o
  15  -4   1     1844.87     1877.06     73.59 o
  16  -4   1      191.24      264.90     50.21 o
  17  -4   1      182.78       67.46     56.46 o
  18  -4   1        0.52      -88.48     44.24 o
 -17  -3   1     1252.34     1253.21    148.43 o
 -16  -3   1      894.81      828.54     86.34 o
 -15  -3   1        3.79       -0.14     35.86 o
 -14  -3   1     1372.14     1319.44     99.75 o
 -13  -3   1     1004.43      928.44     80.60 o
 -12  -3   1        2.67       19.17     22.01 o
 -11  -3   1      485.60      569.93     54.96 o
 -10  -3   1        0.23       12.96     12.25 o
  -9  -3   1    12860.04    12999.38    260.04 o
  -8  -3   1        2.74        3.93      9.78 o
  -7  -3   1     1282.21     1303.31     37.55 o
  -6  -3   1        5.04       12.49      7.70 o
  -5  -3   1     5162.69     5363.34    152.30 o
  -4  -3   1       14.39       38.84     10.43 o
  -3  -3   1      634.24      610.80     49.90 o
  -2  -3   1     7040.44     6638.69    196.79 o
  -1  -3   1     6634.87     6468.67    157.08 o
   0  -3   1       95.23      113.22     19.47 o
   1  -3   1       40.88      -18.17     11.74 o
   2  -3   1     3538.32     3353.58    155.97 o
   3  -3   1     3898.63     3732.26    123.94 o
   4  -3   1      179.05      227.44     18.94 o
   5  -3   1     1322.06     1338.43     37.44 o
   6  -3   1      699.19      563.90     43.30 o
   7  -3   1     2535.12     3148.03     91.76 o
   8  -3   1      783.50      690.38     29.33 o
   9  -3   1     6147.31     6047.87    114.33 o
  10  -3   1        0.64       26.08     12.60 o
  11  -3   1        2.57      -11.95     11.36 o
  12  -3   1     1150.60     1207.34     51.56 o
  13  -3   1     1777.64     1682.73     59.66 o
  14  -3   1       33.06      -13.64     18.03 o
  15  -3   1       16.71      -11.28     21.94 o
  16  -3   1      356.56      498.36     64.23 o
  17  -3   1      338.59      432.13     92.26 o
  18  -3   1       91.30       95.96     63.46 o
 -17  -2   1       11.64        0.17     45.44 o
 -16  -2   1       16.03      -23.27     47.77 o
 -15  -2   1      101.77      107.68     49.21 o
 -14  -2   1       75.00       55.15     53.70 o
 -13  -2   1     3218.98     3142.64    151.70 o
 -12  -2   1     2311.78     2337.01     89.16 o
 -11  -2   1     1225.14     1378.96     59.23 o
 -10  -2   1      612.94      652.31     33.73 o
  -9  -2   1     2012.48     2091.44     57.92 o
  -8  -2   1       23.56       40.25     11.63 o
  -7  -2   1       10.46        2.75      9.15 o
  -6  -2   1      815.25      714.17     27.81 o
  -5  -2   1     1571.15     1706.02     47.87 o
  -4  -2   1       10.49       42.00      8.61 o
  -3  -2   1    12900.47    12545.86    240.16 o
   0  -2   1      729.39      572.54     34.13 o
   2  -2   1    26416.81    23683.64    952.55 o
   3  -2   1     1423.98     1023.54     46.05 o
   4  -2   1      142.23      180.60     16.25 o
   5  -2   1      221.17      340.55     22.13 o
   6  -2   1     3333.97     3415.10     82.01 o
   7  -2   1     2246.43     2110.40     53.49 o
   8  -2   1     3222.67     3339.34     69.84 o
   9  -2   1     1678.32     1580.87     56.49 o
  10  -2   1      167.64      144.13     24.88 o
  11  -2   1     1813.16     1815.81     51.50 o
  12  -2   1      438.64      542.40     32.31 o
  13  -2   1     1063.47     1085.09     77.27 o
  14  -2   1       34.51       45.94     26.17 o
  15  -2   1     1759.91     1966.05    116.63 o
  16  -2   1      232.67      199.92     47.80 o
  17  -2   1       76.05      128.52     44.69 o
  18  -2   1        1.17      -27.93     33.03 o
 -17  -1   1      125.81      117.64     64.91 o
 -16  -1   1      527.23      493.22     92.04 o
 -15  -1   1     1470.96     1391.46    138.91 o
 -14  -1   1      673.29      800.10     61.08 o
 -13  -1   1     1681.50     1640.56     77.17 o
 -12  -1   1        5.89       13.73     15.09 o
 -11  -1   1      780.14      813.39     44.58 o
 -10  -1   1       26.50        3.88     11.75 o
  -9  -1   1       32.94       55.00     12.61 o
  -8  -1   1     2516.83     2302.53     55.54 o
  -7  -1   1       12.08       17.69     10.59 o
  -6  -1   1     8247.64     8455.72    199.42 o
  -5  -1   1     2288.95     2380.83     55.71 o
  -4  -1   1      174.46      189.42     17.57 o
  -3  -1   1      119.05      214.36     14.99 o
  -2  -1   1    23106.25    20436.63    753.97 o
   2  -1   1     1336.32     1413.83     67.89 o
   3  -1   1     6626.43     5495.33    128.21 o
   4  -1   1     1383.84     1701.53     50.69 o
   5  -1   1      877.58      781.75     28.32 o
   6  -1   1     2810.46     2606.91     58.99 o
   7  -1   1     8774.17     8371.04    156.62 o
   8  -1   1      826.85      756.43     48.46 o
   9  -1   1     1491.43     1493.26     78.21 o
  10  -1   1      989.33     1093.10     38.48 o
  11  -1   1       80.54       32.03     15.29 o
  12  -1   1      161.80      210.01     22.81 o
  13  -1   1      460.32      507.02     38.60 o
  14  -1   1       21.28        7.88     43.04 o
  15  -1   1      387.22      375.37     64.88 o
  16  -1   1      421.52      439.24     60.26 o
  17  -1   1       94.57      133.90     68.74 o
  18  -1   1       68.86       59.74     43.60 o
 -18   0   1      110.07      132.35    119.09 o
 -17   0   1       53.40       51.22     38.34 o
 -16   0   1       16.01       25.66     35.53 o
 -15   0   1     3035.53     3155.49    214.20 o
 -14   0   1      419.93      420.62     45.97 o
 -13   0   1       13.66       28.67     21.49 o
 -12   0   1      411.67      424.69     32.75 o
 -11   0   1      276.57      291.96     22.72 o
 -10   0   1      841.29      836.71     39.16 o
  -9   0   1      238.69      270.40     19.58 o
  -8   0   1     1204.33     1154.48     37.17 o
  -7   0   1        3.07       -9.68      8.77 o
  -6   0   1       61.81      113.76     13.79 o
  -5   0   1    37328.35    36554.14    683.99 o
  -4   0   1      414.27      277.79     16.55 o
  -3   0   1      993.28      758.26     33.73 o
  -2   0   1      988.44      973.52     37.63 o
   2   0   1     1276.56     1407.43     37.94 o
   3   0   1     5709.87     5077.99    118.84 o
   4   0   1     3012.09     2959.56     82.04 o
   5   0   1      492.23      403.91     21.31 o
   6   0   1      284.21      205.91     17.32 o
   7   0   1     9397.10     9587.71    195.87 o
   8   0   1      330.70      338.59     25.88 o
   9   0   1      335.58      347.58     40.92 o
  10   0   1       38.20       25.42     13.38 o
  11   0   1     2769.03     2661.16     76.24 o
  12   0   1        2.69       -0.98     19.95 o
  13   0   1        5.71        7.32     17.83 o
  14   0   1       24.03       54.76     27.81 o
  15   0   1     1449.53     1536.23    106.07 o
  16   0   1      237.54      178.54     73.38 o
  17   0   1       20.89      -11.81     40.52 o
 -18   1   1      269.57      283.84     57.63 o
 -17   1   1      300.70      275.66     53.75 o
 -16   1   1       71.35       81.43     50.40 o
 -15   1   1     3254.32     3439.31    197.21 o
 -14   1   1      141.32      255.61     77.67 o
 -13   1   1      107.86      107.92     39.59 o
 -12   1   1        0.29      -12.19     13.71 o
 -11   1   1      760.88      777.27     42.96 o
 -10   1   1     1267.29     1314.66     43.48 o
  -9   1   1      436.43      295.55     38.96 o
  -8   1   1       11.28       13.38     12.34 o
  -7   1   1    14397.82    13346.22    219.01 o
  -6   1   1     1930.97     1854.99     59.85 o
  -5   1   1    12108.05    10987.64    196.47 o
  -4   1   1    11952.27    12208.63    239.52 o
  -3   1   1     6439.65     6558.76    188.91 o
  -2   1   1       22.23       -2.81      5.83 o
   1   1   1     2227.97     1602.49     71.39 o
   2   1   1     2548.52     2128.98     66.32 o
   3   1   1     3317.26     2984.62     64.56 o
   4   1   1      986.62      825.40     42.19 o
   5   1   1      198.33      137.89     12.13 o
   6   1   1     1203.14     1216.74     36.89 o
   7   1   1        2.83       15.66      9.75 o
   8   1   1      470.50      418.28     23.78 o
   9   1   1      660.23      750.20     86.45 o
  10   1   1       63.37       87.79     16.87 o
  11   1   1      115.01      121.79     37.83 o
  12   1   1     2779.90     3090.52     88.57 o
  13   1   1        3.80        8.75     24.19 o
  14   1   1       55.20        8.36     26.94 o
  15   1   1        0.98       21.83     35.84 o
  16   1   1      494.25      286.23     77.93 o
  17   1   1     1028.31     1118.72    140.13 o
 -18   2   1      183.79      154.95     48.62 o
 -17   2   1      565.85      452.72     63.90 o
 -16   2   1      669.05      734.96    164.79 o
 -15   2   1        5.30       37.24     62.79 o
 -14   2   1     1169.10     1283.58     72.55 o
 -13   2   1      851.43      813.73     44.92 o
 -12   2   1      637.31      689.88     35.65 o
 -11   2   1      398.75      391.42     28.72 o
 -10   2   1       88.37       18.60     12.78 o
  -9   2   1     5352.06     5520.81    114.57 o
  -8   2   1     3081.44     3016.70     78.14 o
  -7   2   1       61.17        8.66     10.01 o
  -6   2   1      504.00      584.45     29.73 o
  -5   2   1    10341.51    10215.09    184.07 o
  -4   2   1     5378.76     5785.50    107.97 o
  -3   2   1     2413.09     2684.12     60.50 o
  -2   2   1        0.51       18.50     13.03 o
  -1   2   1     6802.47     6811.54    284.97 o
   0   2   1     3193.93     2738.96    121.82 o
   1   2   1    54678.83    49665.25   1701.46 o
   2   2   1    19985.17    19591.68    533.63 o
   3   2   1      868.70      627.46     31.75 o
   4   2   1     2785.22     2887.96     74.64 o
   5   2   1      793.30      651.10     40.63 o
   6   2   1     3448.80     3269.13     76.92 o
   7   2   1     3605.25     3794.70     78.75 o
   8   2   1     3017.44     3131.68     69.55 o
   9   2   1      447.82      525.18     33.50 o
  10   2   1      937.97      849.85     45.69 o
  11   2   1     2178.53     2362.32    158.47 o
  12   2   1     2804.24     2659.04     98.07 o
  13   2   1     1310.49     1112.74    116.33 o
  14   2   1      149.97      133.76     44.72 o
  15   2   1      350.62      346.84     59.51 o
  16   2   1       36.10       37.57     48.76 o
  17   2   1      262.90      235.07     75.34 o
 -18   3   1       91.40      125.67     43.72 o
 -17   3   1      277.75      220.57     51.38 o
 -16   3   1      181.93      215.80     55.42 o
 -15   3   1       30.69       18.42     22.15 o
 -14   3   1      467.63      503.91     40.94 o
 -13   3   1      162.17      174.65     24.81 o
 -12   3   1     1302.40     1424.64     52.98 o
 -11   3   1      566.06      670.66     33.98 o
 -10   3   1       14.55        7.71     12.39 o
  -9   3   1     1775.25     2117.80     52.61 o
  -8   3   1       84.89       70.59     22.03 o
  -7   3   1     4895.73     4555.13    121.70 o
  -6   3   1      573.32      538.04     30.92 o
  -5   3   1    13416.29    13943.21    247.05 o
  -4   3   1     4559.16     4025.77    106.10 o
  -3   3   1    16443.99    16793.29    672.45 o
  -2   3   1      398.13      483.64     26.42 o
  -1   3   1     4980.74     5273.56    160.07 o
   0   3   1     2664.08     2830.30    116.72 o
   1   3   1      332.08      311.11     21.34 o
   2   3   1     3162.60     3525.43    108.10 o
   3   3   1     2921.55     3163.21     99.86 o
   4   3   1       46.72       95.62     23.54 o
   5   3   1     7576.41     8598.54    173.27 o
   6   3   1     2428.38     2598.35     64.80 o
   7   3   1      484.90      544.82     28.72 o
   8   3   1     1086.04     1066.67     39.48 o
   9   3   1     1287.25     1191.50     57.04 o
  10   3   1      135.78      125.34     34.45 o
  11   3   1      218.02      240.83     26.33 o
  12   3   1       64.19       90.35     70.75 o
  13   3   1      242.97      207.49     46.39 o
  14   3   1      256.33      188.24     49.82 o
  15   3   1       79.44       41.65     40.35 o
  16   3   1      153.70      201.89     49.54 o
 -18   4   1      907.90     1062.82     95.07 o
 -17   4   1       12.79       42.12     60.86 o
 -16   4   1      733.02      823.83     64.59 o
 -15   4   1       65.22       38.02     29.82 o
 -14   4   1     4438.49     4705.65    116.28 o
 -13   4   1      390.86      514.41     41.42 o
 -12   4   1      411.30      344.40     30.08 o
 -11   4   1     2322.93     2418.24     68.67 o
 -10   4   1      884.36      959.59     41.86 o
  -9   4   1      770.70      678.29     34.62 o
  -8   4   1      780.73      911.48     36.42 o
  -7   4   1     8766.25     9170.39    173.42 o
  -6   4   1       26.15       17.66      9.94 o
  -5   4   1     6869.03     6869.50    217.10 o
  -4   4   1     3790.03     3775.01    145.81 o
  -3   4   1    61656.55    62084.62   2437.25 o
  -2   4   1    37202.37    36797.64    823.92 o
  -1   4   1      980.34      820.98     42.71 o
   0   4   1    31912.93    31099.21    876.53 o
   1   4   1    68611.88    68776.52   1525.07 o
   2   4   1      902.04      908.45     31.86 o
   3   4   1     1708.03     1385.96     69.70 o
   4   4   1      181.85      278.42     25.12 o
   5   4   1     7308.02     7968.96    190.41 o
   6   4   1     4975.87     4698.30    104.65 o
   7   4   1      628.96      645.94     30.90 o
   8   4   1     1502.67     1667.91     51.61 o
   9   4   1       24.76       14.14     13.44 o
  10   4   1        2.98      -11.29     15.00 o
  11   4   1      286.45      356.26     51.73 o
  12   4   1      601.75      596.40     64.05 o
  13   4   1      774.53      811.82     78.58 o
  14   4   1       38.54       51.85     40.10 o
  15   4   1      872.94      804.52    128.60 o
  16   4   1       66.64      108.72     46.57 o
 -18   5   1       73.77      164.47     68.46 o
 -17   5   1      839.15      698.59     91.29 o
 -16   5   1       43.95       42.04     26.02 o
 -15   5   1      784.23      861.88     75.45 o
 -14   5   1       62.62       -0.33     18.85 o
 -13   5   1     1681.91     1777.69     61.73 o
 -12   5   1      384.07      383.65     31.30 o
 -11   5   1     1790.56     2061.05     62.71 o
 -10   5   1     1173.68      953.87     48.47 o
  -9   5   1       12.55       37.83     14.32 o
  -8   5   1     1351.84     1673.20     49.38 o
  -7   5   1     7394.78     6825.40    156.33 o
  -6   5   1     5782.83     5316.30    144.77 o
  -5   5   1       50.03       38.06     18.62 o
  -4   5   1     3330.53     3268.07    159.78 o
  -3   5   1    86882.37    84857.27   2274.86 o
  -2   5   1    10785.68    10928.61    255.04 o
  -1   5   1     7446.47     7858.29    240.29 o
   0   5   1    21462.18    21539.54    616.90 o
   1   5   1        2.53        3.13      7.01 o
   2   5   1      272.48      249.94     23.47 o
   3   5   1      824.38      853.04     27.63 o
   4   5   1     1065.89     1048.07     56.66 o
   5   5   1      831.03      995.59     39.63 o
   6   5   1      579.82      510.29     30.82 o
   7   5   1      137.32      169.04     18.47 o
   8   5   1     1331.19     1188.35     78.54 o
   9   5   1      797.86      730.81    127.04 o
  10   5   1       13.54       37.35     30.24 o
  11   5   1      800.04      787.51     72.43 o
  12   5   1       44.16      124.49     42.61 o
  13   5   1     1305.42     1274.24     99.65 o
  14   5   1       65.04       35.06     38.16 o
  15   5   1      146.99      176.08     66.25 o
  16   5   1       48.21      -38.58     73.41 o
 -18   6   1       75.95      116.62     64.75 o
 -17   6   1        0.18      -25.46     29.78 o
 -16   6   1       35.30       -2.10     26.58 o
 -15   6   1     1159.77     1165.84     59.52 o
 -14   6   1       37.12       46.87     20.58 o
 -13   6   1      825.72      903.26     49.26 o
 -12   6   1      197.01      163.20     23.43 o
 -11   6   1     4335.04     4468.51    106.22 o
 -10   6   1       38.76       44.69     15.62 o
  -9   6   1     2972.97     2665.16     69.58 o
  -8   6   1     5841.36     5872.47    142.62 o
  -7   6   1       98.53      153.75     21.53 o
  -6   6   1    10906.27    11125.40    273.83 o
  -5   6   1     1324.02     1469.58     95.02 o
  -4   6   1        9.35       -0.29     16.50 o
  -3   6   1    45444.77    44446.07   1199.89 o
  -2   6   1      451.97      414.76     38.43 o
  -1   6   1     3165.43     3465.39    122.77 o
   0   6   1     9721.32     9640.48    292.45 o
   1   6   1     3781.77     3852.50     98.07 o
   2   6   1     1641.97     1673.95     43.27 o
   3   6   1        1.28       -0.75      9.24 o
   4   6   1      231.62      326.02     25.38 o
   5   6   1      411.76      523.42     63.27 o
   6   6   1        6.56       -8.94     13.31 o
   7   6   1     1311.46     1377.87     54.18 o
   8   6   1      503.25      500.27     68.21 o
   9   6   1      865.57      715.55     64.35 o
  10   6   1      294.01      285.10     47.37 o
  11   6   1      467.16      506.70    131.98 o
  12   6   1      207.83      155.91     44.47 o
  13   6   1      511.22      333.69     59.18 o
  14   6   1      675.08      646.95     77.12 o
  15   6   1      146.26      184.38     52.85 o
 -18   7   1       21.22       58.48     45.89 o
 -17   7   1       27.36       61.47     34.64 o
 -16   7   1     1776.56     1675.21     87.89 o
 -15   7   1      678.32      702.62     55.85 o
 -14   7   1      294.93      256.46     37.42 o
 -13   7   1      177.01      145.69     29.07 o
 -12   7   1      610.27      613.05     47.37 o
 -11   7   1     1109.64     1061.08     59.16 o
 -10   7   1     1222.46     1116.69     58.31 o
  -9   7   1      136.83       91.96     21.45 o
  -8   7   1      543.74      757.54     44.46 o
  -7   7   1        2.35      -11.79     17.57 o
  -6   7   1     1220.09       77.09     30.25 o
  -5   7   1      434.00      470.71     69.70 o
  -4   7   1     2773.31     2724.34     83.02 o
  -3   7   1      733.26      731.05     36.39 o
  -2   7   1      492.61      522.56     59.83 o
  -1   7   1     5031.56     3672.78    193.80 o
   0   7   1     3940.34     3763.61    165.55 o
   1   7   1      210.76      201.50     28.15 o
   2   7   1      443.92      393.27     20.09 o
   3   7   1      494.59      592.24     24.09 o
   4   7   1    10641.19    10477.16    216.33 o
   5   7   1     8669.85     9358.15    414.44 o
   6   7   1     1257.06     1327.47    102.26 o
   7   7   1      606.14      570.08     52.14 o
   8   7   1      577.99      590.30     58.72 o
   9   7   1       51.69       39.27     37.87 o
  10   7   1     2562.90     2467.92    116.32 o
  11   7   1      400.42      286.47     50.64 o
  12   7   1       56.23        9.23     47.37 o
  13   7   1        8.41      -22.15     35.26 o
  14   7   1       60.41       60.80     60.78 o
  15   7   1        1.49      -23.46     41.37 o
 -18   8   1        0.06      -24.37     32.25 o
 -17   8   1      182.11      192.61     40.25 o
 -16   8   1       10.35        9.69     27.63 o
 -15   8   1     1399.39     1350.57     77.60 o
 -14   8   1       31.46      -35.85     25.92 o
 -13   8   1      590.99      618.67     56.42 o
 -12   8   1     1068.27     1054.36     62.58 o
 -11   8   1        1.36       53.03     21.26 o
 -10   8   1      142.31      126.65     25.24 o
  -9   8   1       30.86       66.99     20.12 o
  -8   8   1     1977.25     1852.34     70.61 o
  -7   8   1       68.13       88.81     24.21 o
  -6   8   1     9665.25     9426.52    419.99 o
  -5   8   1       59.43       58.95     21.93 o
  -4   8   1      495.31      653.79     40.46 o
  -3   8   1    15991.86    16540.19    327.67 o
  -2   8   1      148.33       93.13     55.90 o
  -1   8   1      874.82      869.79     56.32 o
   0   8   1      397.91      252.67    169.98 o
   1   8   1     7080.67     7764.78    247.24 o
   2   8   1      406.20      589.51     24.51 o
   3   8   1     2936.80     2825.17     62.96 o
   4   8   1       18.79       56.28     11.35 o
   5   8   1      122.99      119.00     50.64 o
   6   8   1     1175.16     1142.29     95.10 o
   7   8   1      943.09      886.36     64.81 o
   8   8   1      424.86      544.08     56.20 o
   9   8   1      471.91      468.92     56.69 o
  10   8   1     2000.41     1949.59    105.09 o
  11   8   1     1741.70     1516.06    104.19 o
  12   8   1        2.54       17.40     38.51 o
  13   8   1      618.26      695.74     95.79 o
  14   8   1     1071.30     1102.71    102.03 o
 -18   9   1       70.87       63.33     33.95 o
 -17   9   1      199.17      191.27     48.41 o
 -16   9   1       34.40       50.18     38.89 o
 -15   9   1       19.01       36.25     28.62 o
 -14   9   1      740.30      702.06     56.02 o
 -13   9   1      102.26       95.56     51.39 o
 -12   9   1       92.61       61.06     24.51 o
 -11   9   1      775.50      757.60     65.04 o
 -10   9   1     1159.94     1150.18     62.25 o
  -9   9   1      102.51       89.49     24.21 o
  -8   9   1      621.91      671.17     44.18 o
  -7   9   1     7419.68     6864.85    234.79 o
  -6   9   1    11507.53    11257.97    282.94 o
  -5   9   1      246.04      245.19     21.18 o
  -4   9   1      333.27      435.21     25.88 o
  -3   9   1      249.93      355.00     64.69 o
  -2   9   1    13329.85    14381.80    634.97 o
  -1   9   1     1731.01     1944.27    132.48 o
   0   9   1        9.44       35.89     24.86 o
   1   9   1      230.86      142.03    116.02 o
   2   9   1      168.58      264.13     18.45 o
   3   9   1      172.25      182.69     16.22 o
   4   9   1     1875.29     1836.34     47.72 o
   5   9   1      292.23      328.60     58.03 o
   6   9   1      166.52      102.26     45.36 o
   7   9   1       58.56       46.24     24.78 o
   8   9   1      702.23      785.50     67.36 o
   9   9   1      756.48      783.02     72.09 o
  10   9   1      444.78      290.34     49.38 o
  11   9   1     2145.74     2202.70    117.97 o
  12   9   1      452.35      535.08     68.35 o
  13   9   1        1.36       15.85     45.81 o
 -17  10   1      296.08      306.46     55.20 o
 -16  10   1      221.25      240.04     41.84 o
 -15  10   1        3.44       -2.64     26.40 o
 -14  10   1      299.40      358.75     44.25 o
 -13  10   1      354.45      396.86     44.45 o
 -12  10   1     1005.81      997.86     63.49 o
 -11  10   1       26.29       16.62     32.05 o
 -10  10   1     1751.84     1678.38     97.28 o
  -9  10   1      729.93      617.92     50.43 o
  -8  10   1      461.74      307.52     91.06 o
  -7  10   1     2429.59     2616.44    163.08 o
  -6  10   1     3287.03     3431.97     89.96 o
  -5  10   1      106.05       96.03     16.29 o
  -4  10   1     2898.83     2879.66     72.99 o
  -3  10   1        6.01       11.51     24.24 o
  -2  10   1       70.45       22.54     24.68 o
  -1  10   1     2099.06     2289.80    114.66 o
   0  10   1     3415.25     3574.61    138.58 o
   1  10   1     3808.09     4367.21    175.09 o
   2  10   1     1818.98     1732.23     53.46 o
   3  10   1      154.59      153.81     24.40 o
   4  10   1     4351.37     4182.98    101.33 o
   5  10   1      170.72      160.09     46.82 o
   6  10   1       58.52        5.64     22.42 o
   7  10   1        5.77       -5.51     23.80 o
   8  10   1     1096.50      999.71     76.90 o
   9  10   1       31.05       64.30     34.81 o
  10  10   1      293.46      232.09     48.98 o
  11  10   1      857.81      709.76     75.60 o
  12  10   1       73.65      157.73     52.33 o
  13  10   1       10.87       11.15     42.99 o
 -17  11   1        8.13       21.05     32.38 o
 -16  11   1      154.83      155.17     43.15 o
 -15  11   1        0.47      -14.80     26.39 o
 -14  11   1       31.76        3.12     25.76 o
 -13  11   1      112.01       95.47     46.32 o
 -12  11   1        3.90       -7.60     22.80 o
 -11  11   1      311.91      259.12     35.99 o
 -10  11   1      384.24      291.31     35.94 o
  -9  11   1      412.65      543.99     63.47 o
  -8  11   1      432.41      373.83     71.34 o
  -7  11   1     1284.30     1217.28    120.58 o
  -6  11   1       62.68       85.85     17.79 o
  -5  11   1       37.72       20.25     13.24 o
  -4  11   1      328.69      362.98     22.64 o
  -3  11   1     1345.64     1681.05     90.64 o
  -2  11   1     5409.35     5109.72    189.48 o
  -1  11   1     6700.41     6989.23    240.97 o
   0  11   1       65.01       13.91     23.94 o
   1  11   1      107.64      122.65     32.02 o
   2  11   1      361.91      345.73     22.09 o
   3  11   1     1975.71     1844.91     57.28 o
   4  11   1      646.27      592.29     47.31 o
   5  11   1     2870.35     3020.67    117.98 o
   6  11   1     2499.49     2454.77    105.93 o
   7  11   1      656.00      702.33     62.07 o
   8  11   1      244.18      185.62     39.85 o
   9  11   1      112.40       83.96     99.37 o
  10  11   1      341.61      334.35     56.85 o
  11  11   1      713.58      841.27     84.09 o
  12  11   1      272.42      177.81     77.18 o
 -17  12   1      116.76       69.33     38.13 o
 -16  12   1        3.94       -7.79     30.21 o
 -15  12   1      204.28      244.11     41.38 o
 -14  12   1       55.32       43.10     30.72 o
 -13  12   1     1819.26     1846.86     93.49 o
 -12  12   1       56.48       38.87     25.82 o
 -11  12   1       26.90        9.62     23.52 o
 -10  12   1     3413.99     3246.14    106.36 o
  -9  12   1      316.41      314.24     48.84 o
  -8  12   1      106.42       62.15     24.60 o
  -7  12   1     2061.19     2003.39     81.85 o
  -6  12   1        5.03       17.04     22.16 o
  -5  12   1     1059.73     1082.75     62.29 o
  -4  12   1     5099.04     5274.50    121.13 o
  -3  12   1      192.91      177.06     40.42 o
  -2  12   1       14.09       51.43     30.90 o
  -1  12   1      102.24       67.33     30.78 o
   0  12   1       73.09       86.65     30.63 o
   1  12   1       48.47       16.63     25.13 o
   2  12   1      806.79      785.55     38.90 o
   3  12   1     3135.00     3132.84     84.85 o
   4  12   1      699.10      871.58     60.59 o
   5  12   1      517.78      507.05     71.87 o
   6  12   1     2255.34     2173.46    134.95 o
   7  12   1      130.98       38.93     29.90 o
   8  12   1       39.74      -21.06     29.88 o
   9  12   1      749.96      865.44     78.52 o
  10  12   1      893.55      964.51    133.97 o
  11  12   1      164.44      134.08     99.45 o
 -16  13   1      253.41      241.43     45.91 o
 -15  13   1      403.32      386.99     50.43 o
 -14  13   1       87.72       87.14     33.09 o
 -13  13   1      183.14       91.33     32.36 o
 -12  13   1       17.52        7.94     26.36 o
 -11  13   1      103.47      102.66     29.76 o
 -10  13   1     1721.66     1797.55     80.21 o
  -9  13   1      137.16       96.53     26.05 o
  -8  13   1      375.79      351.87     37.24 o
  -7  13   1     2050.36     1881.88     76.10 o
  -6  13   1      583.83      631.31     48.82 o
  -5  13   1      696.73      622.56     55.73 o
  -4  13   1      996.56      975.32     41.12 o
  -3  13   1     5461.09     5720.48    216.14 o
  -2  13   1       43.93       38.88     33.13 o
  -1  13   1     3535.68     3383.61    281.30 o
   0  13   1       63.17       26.69     29.21 o
   1  13   1      113.78      122.63     30.58 o
   2  13   1      128.01      134.59     16.67 o
   3  13   1     1991.91     1762.67     78.98 o
   4  13   1      222.99      240.93     35.00 o
   5  13   1      572.06      750.73     69.10 o
   6  13   1      248.31      179.59     36.91 o
   7  13   1      498.25      554.05     59.27 o
   8  13   1        2.34       24.29     32.02 o
   9  13   1      805.62      765.01     76.15 o
  10  13   1       30.15        6.07     37.59 o
 -16  14   1      309.85      299.37     49.38 o
 -15  14   1      163.55      183.71     40.84 o
 -14  14   1      444.64      527.41     56.71 o
 -13  14   1      238.39      166.43     37.46 o
 -12  14   1      418.86      419.89     47.84 o
 -11  14   1     1503.65     1619.98     85.01 o
 -10  14   1        3.74       12.05     22.66 o
  -9  14   1      331.87      288.51     54.24 o
  -8  14   1      948.59      957.61     59.84 o
  -7  14   1     1312.44     1463.45     66.93 o
  -6  14   1       21.68      -12.53     21.28 o
  -5  14   1      257.37      270.48     35.86 o
  -4  14   1     1218.62     1305.57     45.11 o
  -3  14   1       41.86       44.36     34.75 o
  -2  14   1     1519.62     1609.61    101.11 o
  -1  14   1      333.38      449.02     57.12 o
   0  14   1      653.60      737.58     70.12 o
   1  14   1      388.00      358.40     27.37 o
   2  14   1      246.80      218.11     30.55 o
   3  14   1     4094.21     3944.44    140.98 o
   4  14   1        0.03      -13.37     22.99 o
   5  14   1     1390.35     1338.64     79.08 o
   6  14   1        2.03       13.50     27.69 o
   7  14   1      804.17      676.97    188.37 o
   8  14   1       49.61       40.17     48.56 o
   9  14   1       77.20       95.36     42.31 o
 -15  15   1      170.39      126.87     45.39 o
 -14  15   1      105.74       83.59     42.27 o
 -13  15   1       65.05       -5.39     28.93 o
 -12  15   1      313.64      272.35     47.88 o
 -11  15   1      105.82       43.97     28.36 o
 -10  15   1      234.75      228.05     37.17 o
  -9  15   1     3017.63     2855.77    101.08 o
  -8  15   1        0.32      -20.02     21.62 o
  -7  15   1     2485.60     2641.16     92.07 o
  -6  15   1      233.83      246.03     35.72 o
  -5  15   1     1248.95     1221.85     68.61 o
  -4  15   1       29.49       27.74     23.00 o
  -3  15   1      311.34      323.18     53.70 o
  -2  15   1     1357.12     1310.52     99.34 o
  -1  15   1     1257.17     1216.57    190.43 o
   0  15   1     1241.45     1231.23     93.15 o
   1  15   1       55.82       56.07     20.31 o
   2  15   1      176.68      174.72     29.57 o
   3  15   1      877.64      838.30     59.86 o
   4  15   1      266.67      298.82     40.69 o
   5  15   1      144.38      234.51     39.91 o
   6  15   1      254.10      257.15     44.49 o
   7  15   1      309.91      411.00     55.37 o
   8  15   1       32.97       -0.03     34.57 o
 -14  16   1       25.22        5.39     39.48 o
 -13  16   1       69.85       48.47     38.56 o
 -12  16   1      582.47      522.93     79.85 o
 -11  16   1       30.20       35.10     33.54 o
 -10  16   1        6.50      -43.16     27.85 o
  -9  16   1     3331.67     3305.47    130.73 o
  -8  16   1        8.67      -21.53     25.51 o
  -7  16   1       33.73       29.66     24.39 o
  -6  16   1       42.08       64.91     29.69 o
  -5  16   1     1021.01     1015.48     59.43 o
  -4  16   1     2491.81     2604.43    131.45 o
  -3  16   1     2050.94     2320.96    126.16 o
  -2  16   1       46.46       63.08     36.23 o
  -1  16   1     1503.68     1410.63     98.08 o
   0  16   1      216.73      192.60     45.56 o
   1  16   1      504.05      527.32     42.43 o
   2  16   1      664.52      671.97     95.34 o
   3  16   1      800.33      846.22     61.84 o
   4  16   1       17.89       34.22     26.29 o
   5  16   1        0.29       30.43     42.13 o
   6  16   1        3.43       10.88     36.39 o
   7  16   1       36.88       72.62     37.90 o
 -13  17   1      764.58      837.19     94.36 o
 -12  17   1      197.16      167.12     45.89 o
 -11  17   1      287.44      336.97     54.16 o
 -10  17   1      245.57      294.43     48.05 o
  -9  17   1      496.97      557.88     59.18 o
  -8  17   1      254.97      255.73     43.84 o
  -7  17   1       37.87       67.95     31.20 o
  -6  17   1       13.03      -16.10     24.93 o
  -5  17   1       19.42       22.02     40.06 o
  -4  17   1      357.53      350.79     40.05 o
  -3  17   1       83.82       53.11     61.02 o
  -2  17   1      906.31      942.92     91.08 o
  -1  17   1       22.97       52.10     36.74 o
   0  17   1       21.52       82.88     47.94 o
   1  17   1      132.87      146.44     33.10 o
   2  17   1        3.32       38.89     23.33 o
   3  17   1      186.08      184.10     35.63 o
   4  17   1      372.82      380.39     47.88 o
   5  17   1      862.00      931.64     74.87 o
   6  17   1        7.47       11.16     93.53 o
 -12  18   1      149.55       80.32     39.41 o
 -11  18   1      246.54      183.38     44.18 o
 -10  18   1      201.56      104.72     41.14 o
  -9  18   1      573.04      595.07    104.98 o
  -8  18   1       31.02       -7.42     28.35 o
  -7  18   1       43.35       20.72     30.03 o
  -6  18   1      668.03      667.58     57.38 o
  -5  18   1       22.63       43.90     28.78 o
  -4  18   1      391.16      408.65     45.47 o
  -3  18   1     1000.01     1055.35    152.22 o
  -2  18   1       19.52       22.96     60.01 o
  -1  18   1       60.56       89.53     68.25 o
   0  18   1        0.06        8.78     23.88 o
   1  18   1       28.16       44.28     28.31 o
   2  18   1      593.86      539.70     60.44 o
   3  18   1      951.37      862.61     66.60 o
   4  18   1     1955.58     2022.44     99.53 o
 -10  19   1        2.71      -48.75     31.14 o
  -9  19   1       49.02        9.73     55.24 o
  -8  19   1      109.99      108.49     38.86 o
  -7  19   1       48.56       86.40     45.69 o
  -6  19   1      374.11      366.20     45.83 o
  -5  19   1        2.58       12.97     27.01 o
  -4  19   1       37.40       -6.07     44.85 o
  -3  19   1      476.76      553.36    119.13 o
  -2  19   1      140.83      199.62     84.33 o
   0  19   1      206.67      191.24     38.46 o
   1  19   1       31.99       61.03     34.71 o
   2  19   1       37.71       58.89     36.21 o
  -7  20   1       20.90       14.36     31.25 o
  -6  20   1       94.13       49.26     32.47 o
  -5  20   1       10.71       -4.72     28.16 o
  -4  20   1       40.62       60.44     41.25 o
  -3  20   1       27.94       21.49     51.33 o
  -2  20   1      368.58      329.51    100.43 o
   1 -21   2       14.03      -23.11     51.70 o
   2 -21   2      111.51       97.60     37.08 o
   3 -21   2      839.52      800.24     74.92 o
   4 -21   2      423.11      449.62     83.24 o
   5 -21   2      110.33      114.70     66.25 o
   6 -21   2        5.36      -10.87     28.60 o
   7 -21   2      114.68       74.01     55.10 o
  -2 -20   2      221.06      167.27     31.42 o
  -1 -20   2     2141.79     2434.15    192.49 o
   0 -20   2      345.53      535.90    103.98 o
   1 -20   2      484.38      581.72     57.56 o
   2 -20   2        0.01       19.94     30.90 o
   3 -20   2      110.40       56.64     38.18 o
   4 -20   2      195.61      200.43     42.88 o
   5 -20   2        0.48       28.94     36.17 o
   6 -20   2       31.37       32.83     25.36 o
   7 -20   2        1.36       21.02     27.37 o
   8 -20   2      261.45      234.62     44.23 o
   9 -20   2        0.98       60.79     36.76 o
  10 -20   2       62.94       83.57     39.40 o
  -4 -19   2       38.25       60.51     40.64 o
  -3 -19   2        2.14       54.06     25.90 o
  -2 -19   2      290.27      210.46     58.08 o
  -1 -19   2     2424.44     2575.76    196.31 o
   0 -19   2      249.19      207.54     45.28 o
   1 -19   2      928.68      969.78     69.78 o
   2 -19   2      305.85      292.32     43.44 o
   3 -19   2        4.21        9.49     29.17 o
   4 -19   2      758.77      689.04     70.99 o
   5 -19   2      871.83     1005.99     54.82 o
   6 -19   2       26.15       94.54     27.22 o
   7 -19   2        0.57       -8.07     24.18 o
   8 -19   2     1076.97     1111.45     69.82 o
   9 -19   2      352.98      338.66     48.15 o
  10 -19   2       14.18       19.46     28.92 o
  11 -19   2      205.77      299.64     45.81 o
  12 -19   2      237.75      273.72     47.47 o
  -6 -18   2      294.32      347.88     50.93 o
  -5 -18   2      172.59      277.33     99.67 o
  -4 -18   2      240.84      194.68     36.18 o
  -3 -18   2        1.62       10.15     29.89 o
  -2 -18   2      473.54      507.56     44.55 o
  -1 -18   2     2390.37     2488.72    191.26 o
   0 -18   2      706.17      795.27     60.90 o
   1 -18   2       59.28       69.04     30.02 o
   2 -18   2      402.14      411.00     42.74 o
   3 -18   2       16.31       27.51     28.06 o
   4 -18   2       93.35       97.87     41.46 o
   5 -18   2      168.36      204.42     28.81 o
   6 -18   2      745.06      982.84     58.75 o
   7 -18   2        6.33       34.06     25.75 o
   8 -18   2      640.40      638.89     55.43 o
   9 -18   2        1.77      -48.59     24.89 o
  10 -18   2      478.87      530.09     75.67 o
  11 -18   2     1102.15      971.52    108.77 o
  12 -18   2      622.69      558.74     57.86 o
  13 -18   2       99.57      108.96     37.35 o
  -7 -17   2      325.67      391.83     54.25 o
  -6 -17   2      156.61      189.06     40.35 o
  -5 -17   2       22.47        0.23     27.34 o
  -4 -17   2       22.97       -0.10     23.26 o
  -3 -17   2       44.65       68.88     25.99 o
  -2 -17   2      339.21      336.98     39.78 o
  -1 -17   2      192.71      264.62     37.72 o
   0 -17   2       38.47       -5.41     24.74 o
   1 -17   2       95.24       75.86     37.26 o
   2 -17   2     1095.64     1178.48     73.14 o
   3 -17   2        8.80       -2.07     25.94 o
   4 -17   2      699.65      785.43     71.23 o
   5 -17   2       63.91       39.92     21.22 o
   6 -17   2      122.54      161.91     30.40 o
   7 -17   2       46.66       41.99     25.61 o
   8 -17   2      524.08      590.41     74.35 o
   9 -17   2      330.28      303.44     74.19 o
  10 -17   2      335.48      294.20     42.14 o
  11 -17   2        1.70        3.57     30.99 o
  12 -17   2       64.64       45.85     35.00 o
  13 -17   2     1110.34     1293.14     85.77 o
  14 -17   2      467.31      356.12     50.35 o
  -8 -16   2        5.09       -0.64     32.57 o
  -7 -16   2      294.84      349.61     52.00 o
  -6 -16   2        0.54       26.64     30.15 o
  -5 -16   2        2.89       15.88     27.80 o
  -4 -16   2      296.30      306.30     83.73 o
  -3 -16   2      408.68      453.60     38.58 o
  -2 -16   2      260.92      259.92     23.99 o
  -1 -16   2      245.73      311.55     37.42 o
   0 -16   2     1249.37     1296.63     71.94 o
   1 -16   2      129.20      118.97     30.48 o
   2 -16   2       76.78       78.28     28.52 o
   3 -16   2      624.20      740.90     66.08 o
   4 -16   2     2378.26     2472.75    150.22 o
   5 -16   2     1116.96     1151.16     66.70 o
   6 -16   2      217.98      289.74     33.64 o
   7 -16   2      433.96      407.04     55.20 o
   8 -16   2      319.88      365.09     51.93 o
   9 -16   2      232.09      245.64     37.46 o
  10 -16   2      659.40      613.59     53.43 o
  11 -16   2      425.93      327.00     41.90 o
  12 -16   2      411.16      460.81     51.48 o
  13 -16   2      303.67      280.53     45.10 o
  14 -16   2       12.73      -24.41     28.53 o
  15 -16   2      758.61      697.95     65.71 o
  -9 -15   2      274.58      238.29     49.33 o
  -8 -15   2       65.42       59.69     34.62 o
  -7 -15   2        8.88       14.46     30.15 o
  -6 -15   2       21.91       21.64     26.09 o
  -5 -15   2      921.11      836.35     63.97 o
  -4 -15   2      282.22      382.77     42.82 o
  -3 -15   2      426.42      431.01     40.12 o
  -2 -15   2     3593.98     3737.55     79.44 o
  -1 -15   2      326.90      295.19     40.20 o
   0 -15   2      928.66      894.46     57.83 o
   1 -15   2      917.52      904.48     59.36 o
   2 -15   2      660.66      720.37     67.49 o
   3 -15   2     2632.02     2615.46    109.62 o
   4 -15   2     1878.73     1821.38     93.80 o
   5 -15   2      166.50      146.11     19.45 o
   6 -15   2      446.67      436.68     38.23 o
   7 -15   2      835.11     1018.35     68.67 o
   8 -15   2      355.78      425.63     43.08 o
   9 -15   2       11.77       -1.30     21.59 o
  10 -15   2      956.48     1047.39     67.12 o
  11 -15   2      298.11      283.74     40.70 o
  12 -15   2       37.21       42.56     29.56 o
  13 -15   2     1631.55     1644.28     95.66 o
  14 -15   2        3.02      -36.15     28.16 o
  15 -15   2       56.42       95.22     36.84 o
 -10 -14   2       58.85       54.62     42.10 o
  -9 -14   2       38.19       44.34     49.50 o
  -8 -14   2     1607.78     1401.26     90.96 o
  -7 -14   2       66.10      104.84     67.91 o
  -6 -14   2     1484.23     1743.85     89.22 o
  -5 -14   2      153.64      157.13     33.24 o
  -4 -14   2     2419.25     2357.32     83.28 o
  -3 -14   2        0.43      -12.50     14.22 o
  -2 -14   2      392.42      385.57     36.51 o
  -1 -14   2     1136.32     1022.91     86.81 o
   0 -14   2     7881.45     8373.01    204.64 o
   1 -14   2      364.40      368.79     37.95 o
   2 -14   2      837.84      832.97     64.52 o
   3 -14   2        0.26       21.81     24.63 o
   4 -14   2        2.22       -3.71     28.51 o
   5 -14   2      175.76      165.35     20.71 o
   6 -14   2       75.88       33.16     19.60 o
   7 -14   2        2.75        5.44     21.86 o
   8 -14   2       89.55       46.02     33.38 o
   9 -14   2      723.55      707.67     52.05 o
  10 -14   2      779.47      758.80     56.19 o
  11 -14   2        8.39       -8.47     23.50 o
  12 -14   2      286.65      285.44     41.74 o
  13 -14   2      101.55      120.79     38.87 o
  14 -14   2       82.99       71.65     39.85 o
  15 -14   2      238.04      204.79     43.27 o
  16 -14   2        7.44       38.81     33.29 o
 -11 -13   2      120.32      147.54     84.12 o
 -10 -13   2        0.40      -24.82     30.68 o
  -9 -13   2     1317.09     1387.41     89.94 o
  -8 -13   2     2747.47     2903.76    128.50 o
  -7 -13   2        2.69        5.25     25.95 o
  -6 -13   2      786.06      696.71     59.74 o
  -5 -13   2     1091.15     1222.95    120.32 o
  -4 -13   2      151.04      138.06     19.35 o
  -3 -13   2     2036.86     2108.56     60.05 o
  -2 -13   2    11871.14    12068.93    317.14 o
  -1 -13   2        3.86       -1.97     20.67 o
   0 -13   2      755.42      940.30     65.42 o
   1 -13   2      379.78      456.09     58.94 o
   2 -13   2       13.61       43.00     24.38 o
   3 -13   2       11.30      -21.84     20.08 o
   4 -13   2     4014.15     4385.59    113.33 o
   5 -13   2       55.50       82.73     16.03 o
   6 -13   2      461.18      502.79     36.14 o
   7 -13   2       47.57       15.17     19.49 o
   8 -13   2      190.80      149.51     30.36 o
   9 -13   2      586.18      508.50     44.45 o
  10 -13   2      264.49      340.46     39.62 o
  11 -13   2      268.96      252.73     36.75 o
  12 -13   2      570.85      588.76     53.27 o
  13 -13   2        4.44        6.72     26.82 o
  14 -13   2      116.61       85.72     32.71 o
  15 -13   2      146.75      130.53     37.77 o
  16 -13   2        1.42       -8.31     31.64 o
 -12 -12   2       29.12        6.34     51.18 o
 -11 -12   2      328.37      394.71     62.20 o
 -10 -12   2        8.06        4.32     34.01 o
  -9 -12   2        6.56      -14.40     88.13 o
  -8 -12   2       96.55      117.43     35.18 o
  -7 -12   2     1367.75     1246.40     76.45 o
  -6 -12   2      186.93      187.48     36.24 o
  -5 -12   2        0.26      -13.05     15.48 o
  -4 -12   2      662.19      741.20     42.49 o
  -3 -12   2      186.86      280.15     20.28 o
  -2 -12   2     3728.63     3636.28     93.70 o
  -1 -12   2     2101.88     1995.40     82.31 o
   0 -12   2        4.05      -16.44     24.45 o
   1 -12   2      128.33      136.24     29.21 o
   2 -12   2       17.43       14.83     23.98 o
   3 -12   2      970.82      946.71     63.72 o
   4 -12   2     5913.99     5974.04    122.55 o
   5 -12   2       15.64       -9.56     11.89 o
   6 -12   2     2877.80     2979.88    100.23 o
   7 -12   2       28.55       31.56     21.65 o
   8 -12   2     3051.13     3187.14    205.65 o
   9 -12   2      184.57      163.67     67.73 o
  10 -12   2      460.13      422.19     42.29 o
  11 -12   2     1435.73     1328.74     83.73 o
  12 -12   2      346.60      395.48     48.49 o
  13 -12   2     2644.17     2790.90    103.98 o
  14 -12   2     1093.65      964.71     68.98 o
  15 -12   2      255.76      269.80     43.91 o
  16 -12   2      423.86      508.09     55.70 o
  17 -12   2      457.82      545.25     59.23 o
 -13 -11   2        1.00      -22.28     37.81 o
 -12 -11   2        3.63      -37.20     36.57 o
 -11 -11   2       13.11      -31.90     32.11 o
 -10 -11   2      108.92      100.77     38.85 o
  -9 -11   2      412.16      396.58     54.36 o
  -8 -11   2     1643.96     1671.80     87.83 o
  -7 -11   2        0.06       -9.80     21.32 o
  -6 -11   2      351.49      339.07     41.70 o
  -5 -11   2       91.78       39.26     14.01 o
  -4 -11   2      120.90       80.94     16.02 o
  -3 -11   2       57.16       37.86     12.03 o
  -2 -11   2     7351.48     7334.98    164.64 o
  -1 -11   2     4253.63     4260.93    133.31 o
   0 -11   2     1045.71     1173.13     67.19 o
   1 -11   2     3640.97     3978.10    127.23 o
   2 -11   2     1654.61     1715.58     74.60 o
   3 -11   2      187.60      147.35     30.92 o
   4 -11   2     7271.81     7174.96    142.57 o
   5 -11   2    10311.93    10852.89    208.48 o
   6 -11   2     1341.10     1174.59     72.43 o
   7 -11   2     3306.56     3348.20    206.50 o
   8 -11   2       16.14      -13.78     23.81 o
   9 -11   2        0.09       27.04     20.64 o
  10 -11   2     2002.59     1778.01     77.14 o
  11 -11   2      204.89      193.65     33.65 o
  12 -11   2     2742.85     2590.80     96.26 o
  13 -11   2      668.21      639.80     55.07 o
  14 -11   2        8.28       -1.86     25.29 o
  15 -11   2       33.46       31.91     29.14 o
  16 -11   2        0.73       47.61     31.21 o
  17 -11   2       21.44       -6.29     28.77 o
 -14 -10   2        0.56      -48.44     42.88 o
 -13 -10   2      229.02      159.01     50.90 o
 -12 -10   2      265.85      325.71     58.22 o
 -11 -10   2      147.22       29.16     34.39 o
 -10 -10   2      291.96      284.00     48.19 o
  -9 -10   2      373.66      397.03    114.25 o
  -8 -10   2       25.01       -6.31     23.11 o
  -7 -10   2      848.69      690.60     89.49 o
  -6 -10   2       56.31       54.03     39.56 o
  -5 -10   2     1511.48     1487.08     51.04 o
  -4 -10   2     2649.45     2743.87     71.84 o
  -3 -10   2        4.19       17.44     10.40 o
  -2 -10   2        0.17       -2.27     10.56 o
  -1 -10   2      267.99      184.95     27.39 o
   0 -10   2     4902.79     4527.59    192.27 o
   1 -10   2     4428.79     4565.10    137.23 o
   2 -10   2     1166.93     1091.68     63.33 o
   3 -10   2     1332.58     1421.63     94.56 o
   4 -10   2      584.35      495.87     24.52 o
   5 -10   2    14700.88    15261.39    281.53 o
   6 -10   2      180.90      208.74     39.75 o
   7 -10   2     1861.87     1842.42    100.73 o
   8 -10   2     2202.53     2381.99     91.42 o
   9 -10   2       43.49       55.28     21.85 o
  10 -10   2      493.48      511.82     47.73 o
  11 -10   2     1863.97     1757.53     76.47 o
  12 -10   2      334.85      268.88     36.85 o
  13 -10   2     4001.41     3965.71    125.99 o
  14 -10   2       85.88       92.96     31.21 o
  15 -10   2      195.95      155.13     36.41 o
  16 -10   2      170.68      164.93     37.61 o
  17 -10   2      121.78      120.33     38.09 o
 -14  -9   2      925.85     1020.38     98.27 o
 -13  -9   2      290.50      252.07     56.18 o
 -12  -9   2        0.29       -6.22     33.67 o
 -11  -9   2      284.35      184.46     87.88 o
 -10  -9   2      596.58      510.36     59.75 o
  -9  -9   2        3.61        3.74     27.83 o
  -8  -9   2      259.93      312.59     42.37 o
  -7  -9   2     1367.38     1351.08    111.83 o
  -6  -9   2      562.01      586.88     42.34 o
  -5  -9   2       47.38       18.52     12.23 o
  -4  -9   2     3231.64     3279.83     80.91 o
  -3  -9   2     1502.70     1522.37     40.95 o
  -2  -9   2     5289.23     5393.57    116.33 o
  -1  -9   2     2367.85     2367.99    102.92 o
   0  -9   2      385.91      376.95     35.36 o
   1  -9   2       59.84       35.96     19.45 o
   2  -9   2      293.27      498.78     40.53 o
   3  -9   2      866.75      966.84     57.76 o
   4  -9   2     1397.96     1359.10     40.02 o
   5  -9   2      318.70      324.20     30.30 o
   6  -9   2      201.00      321.26     60.39 o
   7  -9   2      855.82      848.47     73.56 o
   8  -9   2      134.55      208.77     31.85 o
   9  -9   2     6585.27     6217.31    157.72 o
  10  -9   2     1598.44     1739.94     69.90 o
  11  -9   2       29.65       10.92     19.95 o
  12  -9   2       35.61       18.99     22.77 o
  13  -9   2     5481.83     5134.04    147.64 o
  14  -9   2      367.62      441.71     52.29 o
  15  -9   2      122.82      182.16     36.96 o
  16  -9   2      199.70      172.65     38.24 o
  17  -9   2      167.76      190.81     40.16 o
  18  -9   2      382.78      467.27     62.13 o
 -15  -8   2      270.12      373.48     66.54 o
 -14  -8   2       15.43      -24.74     48.65 o
 -13  -8   2      198.83      232.63     51.07 o
 -12  -8   2      101.48       91.37     42.02 o
 -11  -8   2     1647.78     1536.97     97.10 o
 -10  -8   2       40.21       24.81     31.40 o
  -9  -8   2     1373.88     1402.31     81.52 o
  -8  -8   2       79.49       51.26     26.48 o
  -7  -8   2      146.33      119.17     20.51 o
  -6  -8   2      701.45      605.04     42.03 o
  -5  -8   2     2955.56     3173.94     91.67 o
  -4  -8   2        2.06       13.24     12.38 o
  -3  -8   2      435.30      453.44     21.29 o
  -2  -8   2     4835.64     5010.12     98.54 o
  -1  -8   2     4578.78     4704.20    134.48 o
   0  -8   2      616.45      662.17     73.83 o
   1  -8   2     3072.83     2931.00    153.68 o
   2  -8   2     1854.23     1973.49    208.62 o
   3  -8   2      233.17      283.63     16.28 o
   4  -8   2     4942.42     5324.39    141.29 o
   5  -8   2     2081.07     1962.01     81.85 o
   6  -8   2       76.64       59.13     26.98 o
   7  -8   2       12.15       13.44     16.07 o
   8  -8   2      408.14      479.36     48.33 o
   9  -8   2      495.53      474.87     44.92 o
  10  -8   2      452.62      434.03     38.40 o
  11  -8   2     2833.08     2980.64     97.15 o
  12  -8   2        4.36        3.24     20.17 o
  13  -8   2     1975.01     1972.14     82.23 o
  14  -8   2     2036.65     1978.94     85.09 o
  15  -8   2       21.15       10.66     26.59 o
  16  -8   2      169.31      225.06     40.10 o
  17  -8   2      493.35      596.00     84.40 o
  18  -8   2      726.40      867.67    101.04 o
 -15  -7   2       44.57       48.57     51.48 o
 -14  -7   2     1302.56     1128.50    116.79 o
 -13  -7   2       88.17       78.78     64.09 o
 -12  -7   2      300.27      206.29     48.10 o
 -11  -7   2     1140.61     1030.92     82.18 o
 -10  -7   2      171.60       92.44     35.90 o
  -9  -7   2     2627.04     2667.89    115.82 o
  -8  -7   2      156.01      170.54     32.69 o
  -7  -7   2      536.58      536.53     33.99 o
  -6  -7   2     2720.43     2758.93     82.45 o
  -5  -7   2     1777.81     1710.58     70.75 o
  -4  -7   2     1542.37     1372.16     68.30 o
  -3  -7   2     3352.36     3390.10     93.15 o
  -2  -7   2     1363.30     1207.65     35.34 o
  -1  -7   2     9303.68     9406.83    290.56 o
   0  -7   2     2786.80     2875.75     88.18 o
   1  -7   2     1282.93     1253.14     71.46 o
   2  -7   2      295.87      244.86     38.05 o
   3  -7   2    32979.97    32448.36   1082.64 o
   4  -7   2    13148.22    13152.45    369.95 o
   5  -7   2      876.24      885.34     80.15 o
   6  -7   2      196.65      142.45     20.28 o
   7  -7   2     1856.82     2015.43     69.85 o
   8  -7   2     1460.14     1749.10     62.90 o
   9  -7   2     2256.66     2395.93     78.56 o
  10  -7   2      156.12      147.17     25.64 o
  11  -7   2      522.13      465.44     39.80 o
  12  -7   2      201.24      153.30     29.03 o
  13  -7   2      513.84      608.79     48.30 o
  14  -7   2        5.32       28.54     24.68 o
  15  -7   2        9.32       -0.57     24.89 o
  16  -7   2       12.54       -8.49     25.96 o
  17  -7   2       67.97       61.61     39.93 o
  18  -7   2        0.51        1.15     37.07 o
 -16  -6   2      143.81       91.28     47.48 o
 -15  -6   2       49.72       11.41     39.09 o
 -14  -6   2      313.42      317.56     62.87 o
 -13  -6   2      487.04      499.93     66.23 o
 -12  -6   2       24.01       11.19     32.67 o
 -11  -6   2       82.51       85.85     44.82 o
 -10  -6   2     3030.86     2967.68    127.31 o
  -9  -6   2      694.42      746.50     85.24 o
  -8  -6   2     2582.77     2416.88     76.55 o
  -7  -6   2      829.70      765.10     38.17 o
  -6  -6   2        0.24      -14.58     19.66 o
  -5  -6   2       73.50       72.82     19.61 o
  -4  -6   2      646.01      637.33     69.24 o
  -3  -6   2     1385.65     1212.98     43.09 o
  -2  -6   2      114.78      184.38     18.32 o
  -1  -6   2    11949.54    12105.16    296.02 o
   0  -6   2    37780.83    36600.04    723.92 o
   1  -6   2       12.61        8.57     15.88 o
   2  -6   2      148.82      157.48     13.24 o
   3  -6   2      229.14      270.39     22.92 o
   4  -6   2     9800.53     9832.76    441.61 o
   5  -6   2     1045.05      839.05    218.80 o
   6  -6   2       27.70        9.89     13.11 o
   7  -6   2      302.04      258.72     26.09 o
   8  -6   2     2595.74     2467.59     75.96 o
   9  -6   2      679.19      593.33     39.87 o
  10  -6   2     4450.92     4694.08    124.94 o
  11  -6   2     1291.57     1481.55    100.22 o
  12  -6   2     1950.91     1972.76     74.96 o
  13  -6   2      159.95      161.54     29.65 o
  14  -6   2      553.62      534.76     48.26 o
  15  -6   2        7.58       -4.69     25.53 o
  16  -6   2       34.20      -24.60     25.45 o
  17  -6   2       14.99       15.51     37.08 o
  18  -6   2      850.57      904.98    139.34 o
 -16  -5   2       90.07        8.92     40.67 o
 -15  -5   2        0.59      -15.63     36.57 o
 -14  -5   2      883.00      804.35     80.24 o
 -13  -5   2      261.77      218.67     48.71 o
 -12  -5   2      393.95      341.94     79.72 o
 -11  -5   2       17.68       -9.73     26.81 o
 -10  -5   2     3510.81     3635.34    199.00 o
  -9  -5   2      371.10      333.74     27.16 o
  -8  -5   2     1588.67     1566.78     42.51 o
  -7  -5   2     2712.82     2869.65    107.79 o
  -6  -5   2     9030.09     9371.96    227.49 o
  -5  -5   2       36.70       37.43     11.54 o
  -4  -5   2     1320.06     1201.24     52.39 o
  -3  -5   2     8892.92     8726.07    207.75 o
  -2  -5   2      153.64      108.44     14.62 o
  -1  -5   2    19317.17    18980.68    380.35 o
   0  -5   2    32594.27    32538.60    641.93 o
   1  -5   2      327.86      328.75     40.99 o
   2  -5   2    16013.13    15806.80    357.14 o
   3  -5   2    12823.91    12187.11    354.31 o
   4  -5   2     1874.59     1896.62     82.49 o
   5  -5   2      170.63       34.29     82.33 o
   6  -5   2      135.92      166.58     20.07 o
   7  -5   2    10217.00    10392.14    224.42 o
   8  -5   2      402.16      515.60     35.54 o
   9  -5   2       21.93       -1.52     20.08 o
  10  -5   2     1051.37     1093.31     53.38 o
  11  -5   2      142.81      176.34     26.84 o
  12  -5   2     1030.73      921.57     58.98 o
  13  -5   2      217.63      269.78     33.69 o
  14  -5   2      516.96      503.51     45.09 o
  15  -5   2        0.01      -12.77     25.84 o
  16  -5   2     1668.85     2074.37    116.06 o
  17  -5   2       11.49       29.55     53.51 o
  18  -5   2      116.57       66.66     57.93 o
 -17  -4   2      426.88      386.16     97.35 o
 -16  -4   2       48.70       36.60     43.29 o
 -15  -4   2        0.18        3.46     43.68 o
 -14  -4   2        3.53       27.62     36.21 o
 -13  -4   2      501.01      488.64     62.50 o
 -12  -4   2      749.19      728.37     70.01 o
 -11  -4   2      193.16      206.03     36.16 o
 -10  -4   2      369.10      355.92     30.99 o
  -9  -4   2       61.21       63.30     11.89 o
  -8  -4   2      115.61      106.10     12.06 o
  -7  -4   2      267.17      293.49     17.78 o
  -6  -4   2     1125.05     1214.57     43.38 o
  -5  -4   2     1735.52     1821.80     55.35 o
  -4  -4   2      606.28      579.35     44.39 o
  -3  -4   2     3411.06     3428.68    154.15 o
  -2  -4   2     2026.83     1868.44     45.14 o
  -1  -4   2    33379.25    31380.23    603.26 o
   0  -4   2    17295.83    15762.79    364.19 o
   1  -4   2    41311.01    39994.36   1087.32 o
   2  -4   2    37465.04    35761.44    784.71 o
   3  -4   2      235.00      189.63     29.01 o
   4  -4   2       75.36      127.12     19.40 o
   5  -4   2     6025.48     5950.22    188.81 o
   6  -4   2      111.07       78.81     30.83 o
   7  -4   2      600.31      616.09     47.91 o
   8  -4   2       39.87       10.50     13.69 o
   9  -4   2     1260.14     1298.67     46.46 o
  10  -4   2     2059.45     1955.58     59.86 o
  11  -4   2     2132.20     2208.91     66.84 o
  12  -4   2     5544.14     5751.61    148.09 o
  13  -4   2      671.69      732.05     50.23 o
  14  -4   2      330.02      405.81     73.49 o
  15  -4   2      291.10      250.23     59.96 o
  16  -4   2     1599.36     1529.82    107.90 o
  17  -4   2        2.53      -56.54     32.44 o
  18  -4   2       64.63       23.29     57.51 o
 -17  -3   2        6.05      -33.16     53.24 o
 -16  -3   2       30.91       13.32     39.38 o
 -15  -3   2      137.25      207.00     50.37 o
 -14  -3   2      497.86      402.76     60.90 o
 -13  -3   2     1829.72     1996.35    150.75 o
 -12  -3   2       45.64       44.63     24.32 o
 -11  -3   2        8.60        9.23     15.92 o
 -10  -3   2     1162.18     1157.45     40.98 o
  -9  -3   2     1483.96     1442.78     40.96 o
  -8  -3   2      620.37      677.03     27.36 o
  -7  -3   2     1423.77     1355.65     42.99 o
  -6  -3   2      113.44      161.50     13.18 o
  -4  -3   2     8412.06     8509.59    312.61 o
  -3  -3   2      229.08      315.26     34.77 o
  -2  -3   2     3338.04     3349.41     97.17 o
  -1  -3   2     6198.09     5933.25    169.95 o
   0  -3   2      170.35      276.49     18.59 o
   1  -3   2       71.91       71.55     20.66 o
   2  -3   2     4019.56     3489.03    166.05 o
   3  -3   2        3.16       22.53     16.62 o
   4  -3   2     5937.78     5896.10    147.05 o
   5  -3   2        0.61       13.37     14.49 o
   6  -3   2      171.39       55.94     24.35 o
   7  -3   2       19.15       35.55     11.79 o
   8  -3   2      221.49      198.19     22.21 o
   9  -3   2      557.28      610.52     30.10 o
  10  -3   2     9636.01    10113.61    178.92 o
  11  -3   2      715.16      707.76     38.39 o
  12  -3   2      327.42      362.29     27.73 o
  13  -3   2      600.30      673.17     67.59 o
  14  -3   2       55.00       49.81     25.57 o
  15  -3   2     1204.72     1231.54     90.99 o
  16  -3   2     1134.96     1220.19    146.19 o
  17  -3   2     2320.52     2830.08    212.83 o
  18  -3   2       60.28      -66.82     40.94 o
 -17  -2   2      339.01      338.24     86.30 o
 -16  -2   2      361.32      366.07     82.83 o
 -15  -2   2      397.05      378.93     89.85 o
 -14  -2   2     3104.01     3226.52    116.07 o
 -13  -2   2      347.17      344.86     44.64 o
 -12  -2   2      160.31      181.09     25.99 o
 -11  -2   2       61.94       39.27     13.81 o
 -10  -2   2      306.96      307.39     23.37 o
  -9  -2   2      770.03      741.85     30.06 o
  -8  -2   2     1638.76     1571.00     42.03 o
  -7  -2   2      604.19      560.40     27.15 o
  -6  -2   2     3726.81     3790.15    114.75 o
  -5  -2   2     2002.49     2304.49     61.53 o
  -4  -2   2     3674.19     3184.28     68.67 o
  -3  -2   2      257.92      315.04     24.14 o
  -2  -2   2     6069.74     6859.13    283.19 o
  -1  -2   2      964.68     1059.84     33.22 o
   0  -2   2       26.86       37.60     10.04 o
   1  -2   2        8.16       -4.62     11.55 o
   2  -2   2    50128.81    43289.26   1725.12 o
   3  -2   2     8596.88     8127.85    236.42 o
   4  -2   2       73.15       27.45     14.25 o
   5  -2   2     7064.69     6655.23    139.78 o
   6  -2   2      211.53      216.96     20.69 o
   7  -2   2     3311.26     3252.44     81.84 o
   8  -2   2        3.18       19.58     11.46 o
   9  -2   2      571.46      436.37     34.03 o
  10  -2   2       52.28       24.64     14.62 o
  11  -2   2      198.83      213.01     26.07 o
  12  -2   2     1893.53     1958.39     73.56 o
  13  -2   2       39.59       72.33     24.04 o
  14  -2   2      211.71      274.31     41.32 o
  15  -2   2     1062.87     1033.01     86.50 o
  16  -2   2      671.67      637.14     73.19 o
  17  -2   2      530.17      225.20     74.69 o
  18  -2   2      124.50      116.27     63.38 o
 -17  -1   2      960.54      942.11    126.98 o
 -16  -1   2        5.20      -28.22     62.52 o
 -15  -1   2      578.22      523.44    100.25 o
 -14  -1   2       51.26       80.70     29.39 o
 -13  -1   2      835.05      914.01     60.70 o
 -12  -1   2     1097.00     1081.98     52.04 o
 -11  -1   2      938.13     1005.38     49.71 o
 -10  -1   2     1278.68     1188.81     37.77 o
  -9  -1   2     2578.71     2551.04     57.56 o
  -8  -1   2       50.44       51.31     13.79 o
  -7  -1   2     2396.12     2867.90     98.11 o
  -6  -1   2     2978.94     2680.10    101.75 o
  -5  -1   2     1561.70     1517.66     41.29 o
  -4  -1   2       67.09       34.49      9.47 o
  -3  -1   2     1107.96     1094.62     43.50 o
  -2  -1   2     4314.94     4076.13    123.10 o
  -1  -1   2      251.11      256.10     28.38 o
   0  -1   2    20736.31    18230.33    677.60 o
   1  -1   2       18.76      -16.11      8.05 o
   2  -1   2     1306.09     1300.42     34.51 o
   3  -1   2      458.27      511.78     24.71 o
   4  -1   2      518.54      566.52     24.25 o
   5  -1   2     1150.43     1260.80     38.81 o
   6  -1   2      972.97      942.68     31.52 o
   7  -1   2      152.58      227.61     21.72 o
   8  -1   2      905.55      972.88     40.40 o
   9  -1   2      107.12      118.79     17.10 o
  10  -1   2        0.69       -8.89     12.69 o
  11  -1   2        0.85       -9.38     13.74 o
  12  -1   2      299.20      313.82     29.98 o
  13  -1   2      109.89      171.62     25.98 o
  14  -1   2     1435.09     1274.94     71.24 o
  15  -1   2       88.75      113.10     38.61 o
  16  -1   2       36.13       43.34     39.55 o
  17  -1   2       75.33        5.13     36.44 o
 -18   0   2       12.96       43.78     42.66 o
 -17   0   2       10.25       11.44     34.78 o
 -16   0   2      156.98      148.00     41.39 o
 -15   0   2     1196.25     1123.43     88.12 o
 -14   0   2      375.37      345.52     42.57 o
 -13   0   2       11.67        2.41     19.70 o
 -12   0   2       55.06       39.36     16.31 o
 -11   0   2     3289.23     3389.93    117.45 o
 -10   0   2     1357.06     1572.91     58.05 o
  -9   0   2      614.27      530.15     26.52 o
  -8   0   2     2099.09     1975.02     57.24 o
  -7   0   2     2607.89     2347.31     51.91 o
  -6   0   2     7067.47     6618.24    124.48 o
  -5   0   2    12077.81    12561.92    251.25 o
  -4   0   2    15207.10    16539.99    472.39 o
  -3   0   2      923.73      904.94     38.06 o
  -2   0   2      934.90     1091.14     52.62 o
  -1   0   2     2323.26     1776.13     76.97 o
   1   0   2      934.10      975.09     51.34 o
   2   0   2    11056.24     9654.03    268.79 o
   3   0   2      284.67      382.69     22.30 o
   4   0   2    12803.56    12546.49    219.28 o
   5   0   2        5.00        0.21      8.56 o
   6   0   2    16045.81    17809.37    311.63 o
   7   0   2     5471.39     5425.92    139.53 o
   8   0   2     7081.65     7204.44    141.91 o
   9   0   2      166.40      170.77     16.89 o
  10   0   2       80.57       61.10     16.16 o
  11   0   2        9.71       34.69     16.22 o
  12   0   2       62.19       40.69     27.30 o
  13   0   2      142.57      141.86     25.04 o
  14   0   2     1455.86     1436.26    111.77 o
  15   0   2      388.37      368.71     55.63 o
  16   0   2       17.29       54.06     49.49 o
  17   0   2      296.24      347.61     89.00 o
 -18   1   2       50.85       38.25     41.33 o
 -17   1   2      123.94      212.87     49.10 o
 -16   1   2      385.74      486.66     62.94 o
 -15   1   2      846.11      840.23     76.62 o
 -14   1   2      257.53      194.03     66.17 o
 -13   1   2      265.36      305.18     27.92 o
 -12   1   2      382.26      318.88     35.66 o
 -11   1   2      203.13      259.32     22.23 o
 -10   1   2      147.31      216.21     57.79 o
  -9   1   2      915.90     1082.85     41.71 o
  -8   1   2     1189.74     1194.47     35.65 o
  -7   1   2      100.96       96.35     12.66 o
  -6   1   2     2229.39     2061.83     49.85 o
  -5   1   2    10212.99    11291.83    226.17 o
  -4   1   2     4995.91     5050.88    106.83 o
  -3   1   2     1032.00      889.90     37.58 o
   0   1   2     8036.65     7268.06    295.45 o
   1   1   2      444.04      267.83     44.13 o
   2   1   2      634.03      622.42     24.45 o
   3   1   2      992.13     1157.15     33.99 o
   4   1   2     1474.20     1643.66     43.93 o
   5   1   2      406.95      430.61     26.35 o
   6   1   2     1416.90     1378.89     66.17 o
   7   1   2      135.69      132.67     13.85 o
   8   1   2      309.75      295.21     23.23 o
   9   1   2     1693.82     1756.77     48.68 o
  10   1   2        5.87       -7.60     14.81 o
  11   1   2      396.07      406.89     32.38 o
  12   1   2     3028.22     2932.34     86.83 o
  13   1   2       57.62       28.92     28.51 o
  14   1   2        3.09       26.75     28.49 o
  15   1   2       15.87      -21.45     48.26 o
  16   1   2        0.06       41.68     46.97 o
  17   1   2      606.34      439.67     91.38 o
 -18   2   2       89.87       49.02     39.75 o
 -17   2   2     1149.93     1345.31    104.05 o
 -16   2   2      511.24      706.27     76.50 o
 -15   2   2       23.19       -2.09     22.46 o
 -14   2   2       63.93       50.38     22.71 o
 -13   2   2     2305.09     2307.52     69.69 o
 -12   2   2     3299.09     3292.15     81.76 o
 -11   2   2     2538.38     2654.67     71.58 o
 -10   2   2     8412.26     8940.70    159.93 o
  -9   2   2      617.54      632.93     29.63 o
  -8   2   2     8888.38     8693.03    184.04 o
  -7   2   2      680.59      507.23     41.44 o
  -6   2   2      113.04      122.36     15.58 o
  -5   2   2       74.47      108.52     13.49 o
  -4   2   2     4017.88     4389.95    167.55 o
  -3   2   2     2974.94     3307.78     80.64 o
  -1   2   2    58320.95    58063.21   2300.11 o
   0   2   2      718.28      865.72     26.09 o
   1   2   2    29151.75    28358.50    608.39 o
   2   2   2    56064.23    58013.13   1561.25 o
   3   2   2     3526.32     3251.42     83.84 o
   4   2   2     2910.28     2851.95     75.79 o
   5   2   2     8911.30     9058.59    182.08 o
   6   2   2     6966.92     7149.19    149.78 o
   7   2   2      732.26      821.62     35.85 o
   8   2   2      804.38      817.53     47.37 o
   9   2   2      384.71      452.38     30.40 o
  10   2   2     2257.26     2253.19     68.24 o
  11   2   2        0.71      -15.04     15.67 o
  12   2   2      188.17      171.49     34.26 o
  13   2   2     1520.51     1611.28    102.11 o
  14   2   2      560.59      544.24     66.58 o
  15   2   2       63.72       73.24     41.03 o
  16   2   2       82.44      103.78     58.72 o
  17   2   2        0.18      -46.17     35.96 o
 -18   3   2      547.45      510.92    103.14 o
 -17   3   2       95.59       66.73     36.95 o
 -16   3   2      502.01      388.64     46.80 o
 -15   3   2     2463.38     2330.03     82.41 o
 -14   3   2      123.08      105.83     23.42 o
 -13   3   2       39.36       36.70     18.65 o
 -12   3   2      857.67      932.15     45.79 o
 -11   3   2      875.27      827.18     37.65 o
 -10   3   2      102.47      120.03     16.54 o
  -9   3   2     4361.73     4047.06     90.23 o
  -8   3   2      447.94      528.58     28.32 o
  -7   3   2       61.82       14.30     10.51 o
  -6   3   2     6679.89     6339.20    157.35 o
  -5   3   2      561.52      499.39     23.73 o
  -4   3   2    23359.02    23156.96    528.16 o
  -3   3   2     2255.32     2690.33    122.47 o
  -2   3   2     9915.24     9631.87    274.87 o
  -1   3   2    11613.35    11706.58    325.82 o
   0   3   2     3902.05     3784.78     92.12 o
   1   3   2     1914.18     1693.30     47.65 o
   2   3   2     1195.29     1336.90     51.93 o
   3   3   2    12752.57    13369.52    503.81 o
   4   3   2     3242.63     3232.96    105.61 o
   5   3   2     5251.59     5409.40    116.11 o
   6   3   2     1771.77     1720.28     64.35 o
   7   3   2      562.02      647.78     31.86 o
   8   3   2      705.15      743.61     46.12 o
   9   3   2     1111.00     1143.61     63.86 o
  10   3   2       37.76       41.69     19.32 o
  11   3   2       25.86       15.36     19.00 o
  12   3   2      391.68      396.03     56.03 o
  13   3   2      117.31      184.58     77.58 o
  14   3   2      159.54      179.83     47.26 o
  15   3   2      596.01      591.46     83.41 o
  16   3   2       95.14       31.74     40.16 o
 -18   4   2        2.75      -31.81     32.23 o
 -17   4   2       53.46        4.86     82.61 o
 -16   4   2      378.41      438.76     49.48 o
 -15   4   2      754.59      807.27     53.42 o
 -14   4   2     1523.16     1664.23     65.68 o
 -13   4   2        0.86       -3.20     16.97 o
 -12   4   2     3207.65     3322.80     86.81 o
 -11   4   2      558.27      617.26     36.49 o
 -10   4   2     1449.02     1580.13     50.98 o
  -9   4   2      879.31     1018.84     40.34 o
  -8   4   2     1719.80     1690.15     49.07 o
  -7   4   2     3480.11     3391.22     86.08 o
  -6   4   2    22893.31    22368.07    436.70 o
  -5   4   2     1120.24     1151.78     56.15 o
  -4   4   2      222.66      177.12     30.91 o
  -3   4   2      238.75      320.26     19.46 o
  -2   4   2      213.03      227.72     18.10 o
  -1   4   2     4035.50     4252.60    105.27 o
   0   4   2    11428.90    11193.77    257.35 o
   1   4   2    33472.46    33235.43    743.64 o
   2   4   2    20341.74    20492.19    398.90 o
   3   4   2      628.53      604.82     35.27 o
   4   4   2      670.87      738.25     41.23 o
   5   4   2     5427.53     5834.91    146.27 o
   6   4   2     2920.31     2991.69     74.16 o
   7   4   2     1330.11     1357.89     54.65 o
   8   4   2     1057.97     1087.36     75.32 o
   9   4   2     4604.22     4748.40    113.81 o
  10   4   2     3901.93     3988.91    119.05 o
  11   4   2      156.98      124.66     39.81 o
  12   4   2       43.17       -5.34     31.86 o
  13   4   2        1.68      -22.24     32.61 o
  14   4   2      327.87      380.96     61.30 o
  15   4   2       17.06      -53.87     32.86 o
  16   4   2      724.55      762.21     87.01 o
 -18   5   2      137.92      160.93     81.97 o
 -17   5   2      132.18      196.97     42.79 o
 -16   5   2     1144.02     1200.85     67.91 o
 -15   5   2       63.72       52.66     22.93 o
 -14   5   2        1.33       -2.34     17.61 o
 -13   5   2        3.64       -0.72     16.77 o
 -12   5   2      527.08      464.90     34.19 o
 -11   5   2     1490.22     1628.03     55.10 o
 -10   5   2      689.94      714.44     37.87 o
  -9   5   2     1020.75      983.40     40.38 o
  -8   5   2      463.24      482.05     28.96 o
  -7   5   2     7016.54     7118.62    231.21 o
  -6   5   2     6229.72     6253.66    164.47 o
  -5   5   2       71.78       42.73     39.97 o
  -4   5   2      798.25      864.92     63.40 o
  -3   5   2      417.50      386.05     29.36 o
  -2   5   2     2140.54     2282.91     65.59 o
  -1   5   2    13999.49    13757.66    316.36 o
   0   5   2     4614.63     4289.59     89.85 o
   1   5   2     5320.46     5431.98    132.94 o
   2   5   2       34.07       16.29     11.17 o
   3   5   2      152.66      151.05     17.27 o
   4   5   2     2416.80     2537.18     92.16 o
   5   5   2      613.18      875.47     38.80 o
   6   5   2      165.84      111.10     18.49 o
   7   5   2        2.03        9.21     11.68 o
   8   5   2      132.16      124.93     23.23 o
   9   5   2      312.19      325.02     31.15 o
  10   5   2      609.91      710.80    145.01 o
  11   5   2       51.86       -4.21     44.58 o
  12   5   2      395.34      347.53     68.49 o
  13   5   2      495.78      457.54     74.88 o
  14   5   2      142.19      116.29     47.95 o
  15   5   2        2.74      -40.80     39.09 o
 -18   6   2        1.38       -8.16     39.29 o
 -17   6   2       48.96       50.37     27.05 o
 -16   6   2      963.95     1015.72     57.16 o
 -15   6   2      426.49      318.10     36.43 o
 -14   6   2      708.83      661.27     43.85 o
 -13   6   2      198.69      218.99     32.94 o
 -12   6   2      391.52      360.82     31.10 o
 -11   6   2     3442.70     3522.44     89.39 o
 -10   6   2      935.12      970.08     42.83 o
  -9   6   2       21.91       30.87     16.33 o
  -8   6   2       30.40       38.95     16.46 o
  -7   6   2        0.03       -3.62     10.74 o
  -6   6   2       95.03      186.81     27.85 o
  -5   6   2     1558.93     1606.78     98.56 o
  -4   6   2       38.78       13.85     13.80 o
  -3   6   2     2116.47     2154.93     77.18 o
  -2   6   2     1114.94     1177.74     36.07 o
  -1   6   2       38.67       39.35      7.71 o
   0   6   2        0.01        1.03      7.76 o
   1   6   2      740.80      816.37     37.69 o
   2   6   2      786.41      676.74     30.45 o
   3   6   2     5730.52     5514.14    138.68 o
   4   6   2       20.02        2.89     13.33 o
   5   6   2       76.05        9.56     14.50 o
   6   6   2       12.13       27.60     18.45 o
   7   6   2     1237.76     1229.11    100.19 o
   8   6   2      494.01      531.18     38.99 o
   9   6   2       18.32        3.33     18.18 o
  10   6   2      246.59      247.45     48.28 o
  11   6   2        6.20       13.64     45.28 o
  12   6   2        3.84       -1.82     34.14 o
  13   6   2      566.03      446.02     64.15 o
  14   6   2      254.57      252.59     56.72 o
  15   6   2      259.67      325.79     61.69 o
 -18   7   2       78.00       53.98     44.98 o
 -17   7   2        0.82        7.99     30.96 o
 -16   7   2       28.75       19.27     27.18 o
 -15   7   2      106.78       70.79     28.64 o
 -14   7   2       68.10       37.77     20.18 o
 -13   7   2      731.13      751.11     44.49 o
 -12   7   2     1543.25     1554.54     59.26 o
 -11   7   2      117.44       90.35     23.71 o
 -10   7   2      402.74      430.54     37.29 o
  -9   7   2      361.16      412.59     34.43 o
  -8   7   2     2410.69     2413.87     76.58 o
  -7   7   2     3987.47     4264.30    126.53 o
  -6   7   2      126.76       98.43     33.81 o
  -5   7   2        1.35      -16.44     13.51 o
  -4   7   2     2191.29     2150.07     70.22 o
  -3   7   2     5170.15     5388.80    116.98 o
  -2   7   2      806.32      757.41     25.73 o
   0   7   2     1176.92     1173.47     39.33 o
   1   7   2      379.76      363.22     18.46 o
   2   7   2      492.37      475.10     34.98 o
   3   7   2       62.64       77.35     21.54 o
   4   7   2     1324.20     1279.43     38.96 o
   5   7   2     1180.74     1173.71     91.42 o
   6   7   2     7570.25     7643.48    354.75 o
   7   7   2      283.11      254.90     38.47 o
   8   7   2      107.36       66.69     28.01 o
   9   7   2     1308.76     1216.68     85.24 o
  10   7   2      928.72      715.35     69.87 o
  11   7   2       22.36        5.87     48.60 o
  12   7   2      123.74      144.21     46.59 o
  13   7   2        1.79      -80.87     41.71 o
  14   7   2      164.44      127.25     50.67 o
 -18   8   2      179.75      148.55     43.52 o
 -17   8   2       68.59      127.62     35.66 o
 -16   8   2       74.28       92.21     33.04 o
 -15   8   2       66.39       71.13     28.51 o
 -14   8   2      571.74      506.81     47.99 o
 -13   8   2       25.32        9.41     23.04 o
 -12   8   2      110.46      107.91     26.87 o
 -11   8   2      499.45      526.42     45.65 o
 -10   8   2     1162.94     1143.65     60.87 o
  -9   8   2     4418.52     4283.32    117.79 o
  -8   8   2      604.88      585.57     40.15 o
  -7   8   2        7.20       -1.60     27.55 o
  -5   8   2     1942.17     1864.63     67.45 o
  -4   8   2     2268.97     2190.09     59.26 o
  -3   8   2     5400.72     5475.37    119.34 o
  -2   8   2     8524.28     8329.24    203.28 o
  -1   8   2      193.81      227.09     32.07 o
   0   8   2       91.29      103.59     29.04 o
   1   8   2      121.30      148.65     13.11 o
   2   8   2      360.56      364.90     21.48 o
   3   8   2     6296.56     6184.43    134.86 o
   4   8   2      238.27      267.08     20.22 o
   5   8   2      648.45      647.43     75.59 o
   6   8   2       60.58       18.43     35.53 o
   7   8   2      211.84      163.40     36.36 o
   8   8   2       74.69       44.87     80.78 o
   9   8   2       54.37        3.27     32.35 o
  10   8   2      156.59       71.06     39.55 o
  11   8   2      578.83      507.32     66.58 o
  12   8   2       86.13       97.84     43.24 o
  13   8   2      345.12      196.44     54.68 o
  14   8   2      306.77      295.98    124.72 o
 -18   9   2      110.30      109.91     37.95 o
 -17   9   2        0.66        8.08     42.73 o
 -16   9   2      115.59       68.81     33.03 o
 -15   9   2        3.95       -4.01     24.60 o
 -14   9   2      843.35      837.58     62.13 o
 -13   9   2       23.59      -23.40     21.80 o
 -12   9   2      378.10      324.47     37.51 o
 -11   9   2      638.68      624.02     50.79 o
 -10   9   2      242.20      331.30     34.67 o
  -9   9   2      307.74      315.06     33.11 o
  -8   9   2      133.85      131.16     26.45 o
  -7   9   2       84.15       21.99     30.83 o
  -6   9   2      428.21      430.75     37.01 o
  -5   9   2     6097.29     6587.10    167.76 o
  -4   9   2       65.63       71.50     16.06 o
  -3   9   2     7440.99     8129.90    213.00 o
  -2   9   2      141.64      181.99     32.88 o
  -1   9   2     1204.13     1320.80     70.11 o
   0   9   2      490.20      522.49     26.63 o
   1   9   2     2141.56     2290.23     63.20 o
   2   9   2     2210.15     2255.92     59.33 o
   3   9   2     1618.69     1619.54     49.00 o
   4   9   2     1168.72     1223.52     41.84 o
   5   9   2      456.06      444.08     66.07 o
   6   9   2      408.38      396.36     66.82 o
   7   9   2       16.84       18.85     26.09 o
   8   9   2      266.87      311.98     47.71 o
   9   9   2      441.50      491.33     92.49 o
  10   9   2        9.37      -44.44     30.27 o
  11   9   2      123.58       94.25     78.11 o
  12   9   2     1544.98     1467.73    111.63 o
  13   9   2       18.14      -71.16     36.94 o
 -17  10   2     1169.34     1297.03     84.30 o
 -16  10   2        8.81      -15.75     27.83 o
 -15  10   2      651.51      741.50     67.26 o
 -14  10   2      303.51      287.06     41.76 o
 -13  10   2      142.81      218.25     35.63 o
 -12  10   2      215.59      191.66     34.13 o
 -11  10   2     1077.92     1154.81     66.15 o
 -10  10   2       66.84       23.71     21.52 o
  -9  10   2     2743.80     2805.08    166.76 o
  -8  10   2     1318.62     1168.31    113.70 o
  -7  10   2     1107.92     1285.23    119.78 o
  -6  10   2     1026.62     1076.68     45.13 o
  -5  10   2     5400.02     5401.54    142.15 o
  -4  10   2     1550.69     1681.83     55.99 o
  -3  10   2     8542.87     8276.25    197.40 o
  -2  10   2      884.53      500.23    188.98 o
  -1  10   2     1205.86     1291.50     71.84 o
   0  10   2      286.73      316.53     22.25 o
   1  10   2     3940.94     4108.43     94.20 o
   2  10   2        0.05       -0.68     11.17 o
   3  10   2       34.09       18.10     13.56 o
   4  10   2      645.58      604.09     47.75 o
   5  10   2      325.35      296.42     81.45 o
   6  10   2      618.96      552.81     52.03 o
   7  10   2       23.62       63.93     34.67 o
   8  10   2      375.37      452.81     54.25 o
   9  10   2      279.20      269.53     50.46 o
  10  10   2      160.11      185.77     48.02 o
  11  10   2     2046.04     2036.11    117.22 o
  12  10   2      439.59      390.84    100.25 o
 -17  11   2      307.36      278.35     47.28 o
 -16  11   2       27.47       49.67     31.92 o
 -15  11   2        0.33       31.21     28.88 o
 -14  11   2      195.47      162.36     36.44 o
 -13  11   2      468.83      398.09     72.09 o
 -12  11   2       14.86      -17.28     23.11 o
 -11  11   2     6502.71     6051.26    164.14 o
 -10  11   2     4827.17     4649.10    133.38 o
  -9  11   2      428.41      393.72     38.27 o
  -8  11   2      950.47      887.34    289.41 o
  -7  11   2      858.96      736.20     93.13 o
  -6  11   2       55.18       68.49     23.04 o
  -5  11   2       97.63       54.36     15.29 o
  -4  11   2     2705.05     2723.18     71.88 o
  -3  11   2       12.29       27.48     11.30 o
  -2  11   2       96.66       68.12     64.71 o
  -1  11   2      168.09      142.55     44.59 o
   0  11   2     3088.42     2825.51     95.32 o
   1  11   2      124.26      179.34     16.79 o
   2  11   2      172.57      131.24     21.42 o
   3  11   2     2475.40     2419.02    121.15 o
   4  11   2      772.29      806.66     94.42 o
   5  11   2      299.63      328.02     41.17 o
   6  11   2        4.27       10.33     34.69 o
   7  11   2     1015.97      977.39     74.69 o
   8  11   2       24.98       41.56     52.51 o
   9  11   2      601.45      560.96     66.17 o
  10  11   2       96.70       72.79     44.58 o
  11  11   2        7.70       21.08     41.37 o
  12  11   2      493.35      392.10     68.44 o
 -17  12   2       28.88       41.73     36.95 o
 -16  12   2      401.75      434.76     53.55 o
 -15  12   2       16.71       19.01     31.36 o
 -14  12   2       11.64      -23.33     25.85 o
 -13  12   2        4.67       -4.93     29.57 o
 -12  12   2       42.78       -0.01     24.57 o
 -11  12   2      218.00      198.61     34.00 o
 -10  12   2     1534.73     1508.45     73.93 o
  -9  12   2       13.18       -1.52     23.09 o
  -8  12   2      982.02      885.14     60.70 o
  -7  12   2      503.63      580.54     48.11 o
  -6  12   2       50.14       85.52     40.44 o
  -5  12   2      129.23      180.02     21.18 o
  -4  12   2      560.67      683.28     36.41 o
  -3  12   2     3010.98     2871.04     74.34 o
  -2  12   2        8.64        0.90     23.32 o
  -1  12   2        5.61       -4.63     23.59 o
   0  12   2      783.33      836.62     31.22 o
   1  12   2      577.54      598.55     32.84 o
   2  12   2     1177.74     1201.00     43.77 o
   3  12   2      347.03      367.13     38.27 o
   4  12   2      173.94      150.83     31.56 o
   5  12   2      210.55      183.42     35.14 o
   6  12   2      443.13      504.49     53.46 o
   7  12   2       10.24       18.01     31.88 o
   8  12   2       54.90       84.21     38.68 o
   9  12   2        5.18      -43.88     32.12 o
  10  12   2      456.28      490.80     67.82 o
  11  12   2       68.76       74.08     48.63 o
 -16  13   2      587.45      637.67     62.55 o
 -15  13   2       74.35      112.44     36.89 o
 -14  13   2        1.12        1.78     38.55 o
 -13  13   2      117.82       71.27     31.19 o
 -12  13   2      638.34      596.62     53.11 o
 -11  13   2        0.91        9.42     23.28 o
 -10  13   2     1199.98     1089.62     65.96 o
  -9  13   2      148.72      151.06     29.82 o
  -8  13   2      188.05      179.49     29.60 o
  -7  13   2     1168.94     1174.06     81.84 o
  -6  13   2        1.13      -22.32     19.35 o
  -5  13   2       79.63       65.13     22.96 o
  -4  13   2      652.19      684.14     33.70 o
  -3  13   2      281.13      250.16     16.36 o
  -2  13   2     4374.79     4360.91    174.05 o
  -1  13   2     1014.69     1021.29     83.73 o
   0  13   2       80.98       46.61     12.77 o
   1  13   2       14.04       15.66     13.89 o
   2  13   2     1024.60     1012.44     57.74 o
   3  13   2        1.26       -7.91     23.60 o
   4  13   2     3246.08     3144.20    150.17 o
   5  13   2      729.77      680.98     59.78 o
   6  13   2      117.45       80.97     33.14 o
   7  13   2      118.86      141.70     39.31 o
   8  13   2      137.55      134.84     41.12 o
   9  13   2       26.20       18.01     36.87 o
  10  13   2     1558.77     1832.40    117.06 o
 -15  14   2        0.37      -35.45     34.13 o
 -14  14   2       48.64       -6.26     43.46 o
 -13  14   2      190.60      106.99     42.39 o
 -12  14   2      179.23       96.66     38.78 o
 -11  14   2      463.90      425.74     46.61 o
 -10  14   2      116.78       92.34     29.64 o
  -9  14   2      743.99      655.02     68.24 o
  -8  14   2      281.05      305.46     48.72 o
  -7  14   2      741.39      868.63     61.42 o
  -6  14   2       22.27       30.97     23.14 o
  -5  14   2       18.20       54.88     24.29 o
  -4  14   2        9.96       -0.43     16.64 o
  -3  14   2     2425.72     2518.25     68.29 o
  -2  14   2      276.38      220.99     23.23 o
  -1  14   2        1.34       19.87     28.98 o
   0  14   2     1431.48     1513.41     48.33 o
   1  14   2        8.06        1.53     16.74 o
   2  14   2      789.91      785.18     73.16 o
   3  14   2      634.49      642.27     53.39 o
   4  14   2     1752.31     1780.67     86.76 o
   5  14   2     1188.45     1146.22     98.81 o
   6  14   2      154.55       94.86     36.16 o
   7  14   2       18.27       22.52     33.50 o
   8  14   2      366.61      384.61     57.63 o
   9  14   2       15.35      -28.32     35.01 o
 -15  15   2      497.07      644.60    133.51 o
 -14  15   2       15.76       14.14     36.93 o
 -13  15   2      627.88      624.98     79.87 o
 -12  15   2      146.20      269.60     53.37 o
 -11  15   2      957.03     1001.88     80.32 o
 -10  15   2       31.18      -21.95     26.26 o
  -9  15   2      713.12      674.03     64.13 o
  -8  15   2       46.04       82.76     32.11 o
  -7  15   2        3.69      -30.26     28.52 o
  -6  15   2        0.39       16.39     28.75 o
  -5  15   2       56.61       32.26     31.09 o
  -4  15   2     1086.65      921.90     53.43 o
  -3  15   2       10.32       20.39     14.20 o
  -2  15   2     1807.20     2064.32    171.42 o
  -1  15   2       98.27       88.61     24.96 o
   0  15   2      647.92      735.98     43.86 o
   1  15   2       30.04       23.72     21.77 o
   2  15   2      385.79      427.32     53.11 o
   3  15   2       29.53       44.94     46.89 o
   4  15   2       55.35       43.56     27.66 o
   5  15   2      237.19      181.04     39.64 o
   6  15   2       49.20       80.08     34.85 o
   7  15   2       12.47       15.48     33.08 o
   8  15   2        4.03       -8.10     37.77 o
 -14  16   2       96.32       97.25     44.05 o
 -13  16   2       76.90       67.94     40.70 o
 -12  16   2     1170.14     1015.83    136.33 o
 -11  16   2      113.21      106.87     38.85 o
 -10  16   2     1007.25     1080.81     87.90 o
  -9  16   2      176.10       60.87     54.06 o
  -8  16   2     2607.13     2430.78    107.06 o
  -7  16   2      937.19      795.25     72.30 o
  -6  16   2      275.24      237.71     43.51 o
  -5  16   2       86.45       42.40     85.40 o
  -4  16   2      531.22      649.37     55.40 o
  -3  16   2     1832.44     1621.11    232.08 o
  -2  16   2       18.06       36.30     27.47 o
  -1  16   2       31.19       17.25     22.74 o
   0  16   2        0.58       29.22     29.07 o
   1  16   2      336.21      329.27     38.57 o
   2  16   2        2.17       41.01     41.21 o
   3  16   2      305.01      359.51     45.53 o
   4  16   2        0.41      -15.76     24.65 o
   5  16   2       11.42       41.66     58.34 o
   6  16   2      319.29      270.79     47.63 o
 -13  17   2      152.44      157.62     45.69 o
 -12  17   2        0.11       34.12     36.69 o
 -11  17   2       67.61       22.62     32.66 o
 -10  17   2      878.49      857.28     76.46 o
  -9  17   2      102.42      102.93     55.57 o
  -8  17   2       32.64       40.58     31.74 o
  -7  17   2        2.88       45.10     34.03 o
  -6  17   2        3.91        2.38     29.09 o
  -5  17   2      608.29      750.70     64.25 o
  -4  17   2     1173.78     1140.91     71.05 o
  -3  17   2      305.32      155.16     32.91 o
  -2  17   2      767.96      871.39    132.60 o
  -1  17   2       40.46       82.55     44.35 o
   0  17   2      201.80      174.30     36.17 o
   1  17   2      312.01      289.79     47.37 o
   2  17   2      405.87      478.00     61.31 o
   3  17   2      241.10      180.59     47.67 o
   4  17   2       59.35       63.62     43.04 o
   5  17   2       55.74       94.50     46.53 o
 -11  18   2      318.39      308.68     55.21 o
 -10  18   2        5.59      -10.79     34.16 o
  -9  18   2      569.01      553.42    134.09 o
  -8  18   2       42.41       -0.07     45.58 o
  -7  18   2       27.66      -24.39     28.62 o
  -6  18   2      113.96      165.41     38.29 o
  -5  18   2        8.78      -13.79     32.13 o
  -4  18   2       24.01       15.04     30.42 o
  -3  18   2      517.21      655.77     63.42 o
  -2  18   2      409.12      472.39     71.11 o
  -1  18   2       25.53       10.80     28.69 o
   0  18   2      769.21      790.38     69.61 o
   1  18   2        7.72       17.10     34.10 o
   2  18   2      665.87      713.65     75.32 o
   3  18   2     1390.41     1523.81    110.04 o
  -9  19   2       16.74       84.39     37.97 o
  -8  19   2      240.36      202.60     88.38 o
  -7  19   2      354.68      260.52     44.15 o
  -6  19   2      783.73      841.11     68.19 o
  -5  19   2       20.91       13.88     30.59 o
  -4  19   2      256.00      248.87     87.07 o
  -3  19   2      333.77      312.18     65.19 o
  -2  19   2       23.86       36.93     34.37 o
  -1  19   2       21.16       12.08     31.60 o
   0  19   2      678.21      614.33     65.45 o
   1  19   2      299.06      271.22     51.19 o
   0 -21   3       76.30       48.06     58.14 o
   1 -21   3       17.06       17.28     46.10 o
   2 -21   3        6.38       12.36     33.69 o
   3 -21   3        0.49       -9.99     31.02 o
   4 -21   3     2230.33     2406.35    117.03 o
   5 -21   3      210.10      253.86     32.30 o
   6 -21   3      693.30      764.47     52.21 o
   7 -21   3       33.65       14.39     26.59 o
   8 -21   3        1.31        6.48     27.71 o
  -3 -20   3      291.83      215.46     36.73 o
  -2 -20   3        9.02       -4.65     24.97 o
  -1 -20   3      733.66      744.83    122.54 o
   0 -20   3     1815.52     2360.20    198.63 o
   1 -20   3      178.05      141.08     37.43 o
   2 -20   3      461.79      568.44     58.41 o
   3 -20   3       37.35       71.08     34.07 o
   4 -20   3       47.39       29.07     31.70 o
   5 -20   3      784.59      858.21     62.29 o
   6 -20   3       13.92       10.34     22.87 o
   7 -20   3      995.13     1176.81     70.92 o
   8 -20   3      107.61       88.28     31.80 o
   9 -20   3       42.57       22.63     30.10 o
  10 -20   3      794.27      799.59     97.74 o
  -5 -19   3       92.64      129.57     37.93 o
  -4 -19   3      265.64      261.20     40.57 o
  -3 -19   3      177.19      216.65     36.76 o
  -2 -19   3      435.77      342.60     48.25 o
  -1 -19   3      171.92      175.07     71.29 o
   0 -19   3      967.58     1040.02     70.62 o
   1 -19   3       17.61       12.86     28.76 o
   2 -19   3      295.75      272.72     55.86 o
   3 -19   3      205.23       87.86     33.58 o
   4 -19   3     2684.49     2840.72    119.29 o
   5 -19   3      342.72      323.99     35.95 o
   6 -19   3      195.99      206.36     33.03 o
   7 -19   3      993.69      991.42     63.76 o
   8 -19   3        3.62       39.47     28.49 o
   9 -19   3       73.02       45.15     33.35 o
  10 -19   3     1371.82     1404.32     84.52 o
  11 -19   3      544.94      619.88     60.01 o
  12 -19   3       39.06       14.78     30.64 o
  -6 -18   3       16.26       73.85     48.03 o
  -5 -18   3      198.24      179.44     38.51 o
  -4 -18   3       80.08       60.53     29.26 o
  -3 -18   3      123.37       86.48     21.57 o
  -2 -18   3      258.78      271.30     33.54 o
  -1 -18   3      511.88      636.37     62.72 o
   0 -18   3     2043.22     2030.72     91.20 o
   1 -18   3     1689.44     1947.41     93.61 o
   2 -18   3     1008.60     1197.78     76.11 o
   3 -18   3       73.12       33.32     30.84 o
   4 -18   3      213.13      153.18     41.16 o
   5 -18   3       11.69        5.52     20.34 o
   6 -18   3      274.85      229.53     65.54 o
   7 -18   3       63.23      138.03     30.75 o
   8 -18   3      516.03      484.71     47.55 o
   9 -18   3      445.28      431.19     47.37 o
  10 -18   3       12.51       23.69     28.82 o
  11 -18   3      688.92      683.25     66.74 o
  12 -18   3      692.60      677.51     62.40 o
  13 -18   3      277.26      224.00     43.24 o
  -8 -17   3     1614.85     1680.83    106.37 o
  -7 -17   3      114.36      116.63     48.76 o
  -6 -17   3        0.20        4.86     31.51 o
  -5 -17   3       45.98       45.30     28.98 o
  -4 -17   3       86.71       44.61     21.20 o
  -3 -17   3      110.98       75.48     60.82 o
  -2 -17   3     3244.38     3253.26    105.52 o
  -1 -17   3        4.66       -4.37     26.05 o
   0 -17   3        1.24       30.38     24.85 o
   1 -17   3        0.81        0.59     24.05 o
   2 -17   3      142.63      157.97     33.04 o
   3 -17   3      966.54      983.91     69.11 o
   4 -17   3       99.81      124.59     62.06 o
   5 -17   3        9.32        7.43     20.13 o
   6 -17   3      630.99      629.81     47.00 o
   7 -17   3      100.29      152.60     31.36 o
   8 -17   3      226.15      257.71     41.52 o
   9 -17   3      157.66      164.71     34.13 o
  10 -17   3       43.05       23.39     27.78 o
  11 -17   3      194.06      242.75     40.33 o
  12 -17   3      240.43      173.53     38.44 o
  13 -17   3      995.04     1089.42     85.08 o
  14 -17   3      370.13      285.80     50.30 o
  -9 -16   3       11.70       41.82     36.09 o
  -8 -16   3      672.93      645.57     68.65 o
  -7 -16   3      446.71      394.49     52.12 o
  -6 -16   3        0.01       -5.41     25.73 o
  -5 -16   3      167.40      184.41     35.97 o
  -4 -16   3      433.14      437.10     52.62 o
  -3 -16   3       47.99       33.25     22.79 o
  -2 -16   3      255.56      339.49     26.18 o
  -1 -16   3       39.49       37.16     24.21 o
   0 -16   3      458.46      462.30     45.42 o
   1 -16   3      907.37      894.76     60.79 o
   2 -16   3       77.76       44.89     35.27 o
   3 -16   3      723.44      679.10     55.05 o
   4 -16   3        1.27       -2.78     26.51 o
   5 -16   3      525.23      617.18     43.24 o
   6 -16   3      527.34      588.31     50.53 o
   7 -16   3      513.58      390.37     40.26 o
   8 -16   3      419.13      528.58     47.79 o
   9 -16   3      148.25      186.25     33.78 o
  10 -16   3        0.06       -2.42     24.25 o
  11 -16   3       26.86      -17.80     24.27 o
  12 -16   3        2.88      -30.24     24.60 o
  13 -16   3       20.83        8.82     29.87 o
  14 -16   3        2.67       15.47     32.95 o
  15 -16   3       51.74      104.73     37.81 o
 -10 -15   3      907.18      911.44     90.43 o
  -9 -15   3       94.09       62.60     35.94 o
  -8 -15   3       13.76       38.82     34.52 o
  -7 -15   3      292.79      360.56     49.22 o
  -6 -15   3        0.07       10.20     25.14 o
  -5 -15   3      501.46      476.62     38.24 o
  -4 -15   3      945.03      938.94     61.56 o
  -3 -15   3      121.46      111.34     24.95 o
  -2 -15   3       79.19       52.96     13.58 o
  -1 -15   3     2062.04     2095.84     79.05 o
   0 -15   3     2060.87     1801.83     74.17 o
   1 -15   3      453.23      579.12     48.35 o
   2 -15   3      260.94      235.65     35.54 o
   3 -15   3       12.78       12.74     25.06 o
   4 -15   3      160.93       90.75     60.05 o
   5 -15   3     3636.66     3514.25     86.62 o
   6 -15   3     1210.31     1132.58     58.55 o
   7 -15   3      152.19      133.68     28.55 o
   8 -15   3       42.45       34.37     23.74 o
   9 -15   3       51.27       78.38     27.17 o
  10 -15   3     1503.42     1621.78     85.11 o
  11 -15   3     1223.00     1139.03     72.97 o
  12 -15   3      106.70       89.35     33.50 o
  13 -15   3      103.59       66.93     31.89 o
  14 -15   3      121.81       89.15     35.34 o
  15 -15   3        0.37       23.62     33.73 o
 -11 -14   3       10.98       22.82     38.06 o
 -10 -14   3      191.40      120.36     42.22 o
  -9 -14   3      647.21      671.22     69.07 o
  -8 -14   3        3.83      -11.71     26.14 o
  -7 -14   3      386.54      362.69     48.71 o
  -6 -14   3        8.85       12.18     26.98 o
  -5 -14   3     2737.21     2735.49     89.10 o
  -4 -14   3     2322.67     2376.52    139.95 o
  -3 -14   3        0.69        3.53     14.37 o
  -2 -14   3     2834.58     2936.51     64.92 o
  -1 -14   3     1495.07     1346.28     65.29 o
   0 -14   3      418.27      461.77     41.66 o
   1 -14   3      263.49      286.05     34.65 o
   2 -14   3      434.39      378.31     39.20 o
   3 -14   3      327.38      273.33     40.19 o
   4 -14   3        1.91        5.04     11.24 o
   5 -14   3      117.55       97.03     17.05 o
   6 -14   3        0.12        3.34     20.42 o
   7 -14   3     2001.19     2108.24     78.77 o
   8 -14   3      807.00      685.07     51.11 o
   9 -14   3      668.93      658.00     50.41 o
  10 -14   3      369.08      394.84     43.38 o
  11 -14   3     1144.82      981.75     66.06 o
  12 -14   3        2.77        9.92     32.53 o
  13 -14   3      858.26      824.34     65.42 o
  14 -14   3        3.46        8.66     29.07 o
  15 -14   3      197.02      152.94     50.75 o
  16 -14   3       17.21      -16.25     35.85 o
 -12 -13   3       15.63       62.72     61.59 o
 -11 -13   3       85.00       11.37     36.74 o
 -10 -13   3       56.64       96.65     40.42 o
  -9 -13   3      219.83      160.84     40.32 o
  -8 -13   3      360.48      315.82     47.23 o
  -7 -13   3     6876.65     7097.27    240.57 o
  -6 -13   3      143.75      131.44     37.92 o
  -5 -13   3        1.27      -22.37     20.32 o
  -4 -13   3      357.21      407.51     34.81 o
  -3 -13   3      867.20      826.45     36.52 o
  -2 -13   3      288.55      270.96     17.86 o
  -1 -13   3     6033.56     5987.75    152.96 o
   0 -13   3      334.66      479.54     40.23 o
   1 -13   3       14.81        6.16     18.40 o
   2 -13   3      716.86      701.68     49.25 o
   3 -13   3     1170.93     1073.50     72.02 o
   4 -13   3      152.09      155.60     16.47 o
   5 -13   3     5042.53     4784.37    107.17 o
   6 -13   3     1301.23     1432.38     78.37 o
   7 -13   3      360.69      319.22     37.72 o
   8 -13   3      447.20      426.58     54.00 o
   9 -13   3     2550.93     2446.99    119.44 o
  10 -13   3      224.65      216.61     35.87 o
  11 -13   3     2064.57     2010.43    121.86 o
  12 -13   3       11.96       74.55     29.50 o
  13 -13   3      744.00      705.45     59.37 o
  14 -13   3       13.74       31.95     33.49 o
  15 -13   3      153.47       59.87     32.70 o
  16 -13   3      757.50      684.40    109.42 o
 -12 -12   3        6.98       34.80     40.97 o
 -11 -12   3       77.85       38.90     38.63 o
 -10 -12   3       41.04       30.28     34.45 o
  -9 -12   3     1234.69     1163.57     84.82 o
  -8 -12   3      433.69      384.59     48.99 o
  -7 -12   3       71.46      115.90     33.01 o
  -6 -12   3      185.57      119.10     34.72 o
  -5 -12   3      101.36       65.61     19.52 o
  -4 -12   3      876.51      857.27     55.13 o
  -3 -12   3      571.10      477.07     23.90 o
  -2 -12   3       12.09        3.96      9.50 o
  -1 -12   3     9673.19     9417.02    217.20 o
   0 -12   3       16.36      -11.02     16.26 o
   1 -12   3     5396.30     5292.56    139.94 o
   2 -12   3     3407.89     4003.71    131.95 o
   3 -12   3      307.98      369.53     42.77 o
   4 -12   3     1442.48     1461.27     44.59 o
   5 -12   3     5770.67     5778.19    123.73 o
   6 -12   3     6180.13     5758.07    215.96 o
   7 -12   3      132.38      142.31     38.72 o
   8 -12   3      725.80      720.98    106.48 o
   9 -12   3      573.10      583.02     53.46 o
  10 -12   3      415.30      364.42     39.95 o
  11 -12   3     1453.68     1464.55     78.28 o
  12 -12   3     1055.58     1026.99     67.24 o
  13 -12   3        1.48       -9.29     25.55 o
  14 -12   3        2.61       16.16     27.99 o
  15 -12   3        3.50       13.48     27.88 o
  16 -12   3      304.89      331.70     48.63 o
  17 -12   3      232.98      257.69     47.56 o
 -13 -11   3      215.59      257.31     56.32 o
 -12 -11   3       49.16       50.35     57.47 o
 -11 -11   3      251.72      324.25     54.61 o
 -10 -11   3      536.74      462.93     58.53 o
  -9 -11   3      826.51      795.19     69.76 o
  -8 -11   3        9.57      -28.79     21.88 o
  -7 -11   3       14.65      -42.34     21.63 o
  -6 -11   3       10.09       -4.39     15.41 o
  -5 -11   3        7.89        5.94     14.48 o
  -4 -11   3     1267.46     1151.48     38.42 o
  -3 -11   3       53.29       44.03     11.21 o
  -2 -11   3      679.22      611.76     23.51 o
  -1 -11   3      242.21      206.33     25.25 o
   0 -11   3     2828.65     2976.43     89.35 o
   1 -11   3      185.07      176.76     25.88 o
   2 -11   3      467.76      580.74     56.87 o
   3 -11   3     1694.63     1820.81     80.49 o
   4 -11   3     1800.50     1769.60     49.61 o
   5 -11   3     8080.58     8087.66    181.14 o
   6 -11   3     3107.80     3098.39    102.99 o
   7 -11   3      594.64      414.26     77.75 o
   8 -11   3      276.63      324.64     52.39 o
   9 -11   3     1627.00     1510.13     80.87 o
  10 -11   3       22.31       14.81     20.93 o
  11 -11   3       57.60       59.31     24.98 o
  12 -11   3        0.34       -7.33     23.38 o
  13 -11   3     4425.51     4348.75    135.15 o
  14 -11   3      210.05      288.90     41.15 o
  15 -11   3     1375.03     1491.01     86.60 o
  16 -11   3      374.31      379.64     49.10 o
  17 -11   3       61.42       77.35     35.52 o
 -14 -10   3      857.53      888.11     91.59 o
 -13 -10   3       90.74       22.28     42.27 o
 -12 -10   3       94.32      107.00     42.54 o
 -11 -10   3      157.91      107.43     56.81 o
 -10 -10   3       14.23       14.43     33.24 o
  -9 -10   3      105.42       27.28     30.00 o
  -8 -10   3      609.44      607.68     79.27 o
  -7 -10   3      157.13        2.62     39.62 o
  -6 -10   3      307.24      382.09     39.71 o
  -5 -10   3       22.00       30.34     25.48 o
  -4 -10   3      114.71      127.89     24.15 o
  -3 -10   3      809.87      742.54     26.90 o
  -2 -10   3     8686.96     8529.78    148.06 o
  -1 -10   3      189.09      247.30     25.53 o
   0 -10   3     2826.21     2670.63     80.39 o
   1 -10   3     8905.17     8625.76    198.74 o
   2 -10   3      981.77     1035.14     75.15 o
   3 -10   3      108.18       86.23     12.95 o
   4 -10   3     1920.44     1789.13     49.33 o
   5 -10   3      446.31      519.09     30.91 o
   6 -10   3     2592.05     2331.65     84.16 o
   7 -10   3       41.50       20.00     27.19 o
   8 -10   3      199.60      274.60     35.80 o
   9 -10   3       18.47       37.59     20.75 o
  10 -10   3      423.77      394.05     39.15 o
  11 -10   3        9.60       20.73     21.60 o
  12 -10   3     2058.61     1918.77     79.59 o
  13 -10   3        0.64      -21.43     20.89 o
  14 -10   3       51.06       58.70     30.24 o
  15 -10   3     2118.02     2193.75     98.32 o
  16 -10   3      103.47      128.15     35.26 o
  17 -10   3      125.69      166.97     41.68 o
 -14  -9   3        0.22       13.10     54.28 o
 -13  -9   3      251.97      255.33     55.04 o
 -12  -9   3       10.49       11.72     35.55 o
 -11  -9   3     1315.92     1290.60     94.59 o
 -10  -9   3     4741.00     4380.17    170.85 o
  -9  -9   3     1231.46     1071.83     78.66 o
  -8  -9   3      510.34      615.42    148.20 o
  -7  -9   3       36.25       11.94     24.41 o
  -6  -9   3       79.95       71.46     24.39 o
  -5  -9   3       14.66       56.10     12.93 o
  -4  -9   3       25.26       -4.51     13.03 o
  -3  -9   3     3375.19     3914.76     81.99 o
  -2  -9   3     3376.70     3159.51     67.58 o
  -1  -9   3     2616.91     2694.94     76.73 o
   0  -9   3        7.98        0.54     16.59 o
   1  -9   3       63.65      124.88     21.76 o
   2  -9   3     1254.15     1231.73     58.29 o
   3  -9   3     1685.01     1603.46     42.90 o
   4  -9   3     2902.98     2763.08     78.65 o
   5  -9   3      369.43      388.54     33.86 o
   6  -9   3     4633.70     4783.95    184.13 o
   7  -9   3       64.57      103.45     30.71 o
   8  -9   3     1519.44     1547.91     63.75 o
   9  -9   3      178.31      190.38     28.07 o
  10  -9   3     2750.30     2469.01     85.86 o
  11  -9   3      423.11      422.95     41.00 o
  12  -9   3     2679.91     2819.35     98.17 o
  13  -9   3       47.87       37.82     25.66 o
  14  -9   3       30.74       44.78     26.44 o
  15  -9   3      207.93      171.68     37.21 o
  16  -9   3       11.35       55.90     30.68 o
  17  -9   3       31.96       58.90     33.13 o
 -15  -8   3       55.36       -6.39     40.42 o
 -14  -8   3      567.74      577.98     72.31 o
 -13  -8   3       61.07       39.37     45.81 o
 -12  -8   3      396.14      307.39     52.93 o
 -11  -8   3      349.49      332.63     52.89 o
 -10  -8   3        5.44      -12.82     26.11 o
  -9  -8   3     1399.69     1416.17    130.14 o
  -8  -8   3      199.39      177.37    114.89 o
  -7  -8   3      162.17      156.10     19.86 o
  -6  -8   3      321.48      290.74     33.02 o
  -5  -8   3       62.02       68.01     14.07 o
  -4  -8   3     4797.59     4941.46    114.39 o
  -3  -8   3     2186.31     1951.52     47.21 o
  -2  -8   3     7144.54     6475.46    131.20 o
  -1  -8   3     6609.86     6602.86    173.30 o
   0  -8   3      819.30      734.40     49.74 o
   1  -8   3    10521.25     9952.27    218.51 o
   2  -8   3     6912.84     7077.72    154.45 o
   3  -8   3     1936.02     1867.55     51.17 o
   4  -8   3      357.26      315.17     28.42 o
   5  -8   3     9783.66     9913.10    257.66 o
   6  -8   3        2.03       -6.08     22.63 o
   7  -8   3     2585.80     2800.59     83.81 o
   8  -8   3      851.39      923.98     50.86 o
   9  -8   3      392.08      374.59     41.46 o
  10  -8   3      101.62      111.93     25.98 o
  11  -8   3     1293.84     1289.94     68.03 o
  12  -8   3     1498.82     1527.04     91.78 o
  13  -8   3      887.95      863.28     59.62 o
  14  -8   3     1038.86     1021.49     66.89 o
  15  -8   3      552.81      537.76     51.52 o
  16  -8   3      119.66      149.78     36.00 o
  17  -8   3       69.44       49.08     39.69 o
  18  -8   3       26.14       50.10     43.67 o
 -15  -7   3      227.93      120.29     49.51 o
 -14  -7   3      129.29       61.81     42.35 o
 -13  -7   3       45.68       52.14     37.47 o
 -12  -7   3      815.91      787.45     87.89 o
 -11  -7   3      750.76      765.54    186.40 o
 -10  -7   3       21.72       33.28     31.48 o
  -9  -7   3      229.73      131.53     73.41 o
  -8  -7   3     2227.87     2149.70     85.15 o
  -7  -7   3     1173.23     1202.53     44.40 o
  -6  -7   3     1132.68     1046.17     49.35 o
  -5  -7   3       16.46      -23.67     15.81 o
  -4  -7   3       56.07       28.91     14.25 o
  -3  -7   3     3138.97     3347.01     78.70 o
  -2  -7   3     5871.15     5508.97     97.32 o
  -1  -7   3     9714.14     9579.41    172.19 o
   0  -7   3     5225.66     5287.28    141.89 o
   1  -7   3     3373.71     3153.81    116.11 o
   2  -7   3      303.21      298.57     53.27 o
   3  -7   3      396.01      396.41     35.96 o
   4  -7   3     7469.81     7109.18    232.55 o
   5  -7   3      415.85      499.94     70.30 o
   6  -7   3      401.23      478.66     38.24 o
   7  -7   3      973.18     1140.74     48.97 o
   8  -7   3     1815.67     2106.01     70.75 o
   9  -7   3     2174.49     2117.34     73.36 o
  10  -7   3     1690.30     1644.05     84.84 o
  11  -7   3      191.97      203.25     29.90 o
  12  -7   3      876.13      892.25     58.00 o
  13  -7   3      835.29      904.69     78.88 o
  14  -7   3      163.12      173.83     33.93 o
  15  -7   3      232.51      269.56     39.34 o
  16  -7   3      274.38      274.74     45.69 o
  17  -7   3        2.67        3.83     37.63 o
  18  -7   3       76.63      179.73     51.72 o
 -16  -6   3        6.36      -12.62     40.91 o
 -15  -6   3      950.79      901.94     89.08 o
 -14  -6   3        4.86        6.78     35.74 o
 -13  -6   3      118.94      126.42     41.83 o
 -12  -6   3     1082.16     1086.93    144.21 o
 -11  -6   3     1669.61     1608.16    150.57 o
 -10  -6   3      133.96      167.10     49.97 o
  -9  -6   3      742.90      698.74     44.70 o
  -8  -6   3     4565.87     4679.75    153.77 o
  -7  -6   3      425.52      417.14     43.00 o
  -6  -6   3     1334.10     1214.18     45.58 o
  -5  -6   3      851.87      983.39     90.92 o
  -4  -6   3     6638.92     6479.83    158.24 o
  -3  -6   3     7914.65     7544.49    156.43 o
  -2  -6   3      609.61      672.47     26.80 o
  -1  -6   3     8236.71     7635.80    158.00 o
   0  -6   3       19.58       14.46      8.65 o
   1  -6   3    31207.24    30039.92    527.61 o
   2  -6   3    22589.58    21268.46    736.09 o
   3  -6   3     1033.84      962.74     79.09 o
   4  -6   3      754.26      599.57     74.83 o
   5  -6   3     3210.94     3500.68    104.71 o
   6  -6   3      443.41      478.31     32.82 o
   7  -6   3       84.19       77.19     24.38 o
   8  -6   3      229.38      173.81     34.62 o
   9  -6   3      304.68      374.90     32.92 o
  10  -6   3     1413.27     1394.03     61.14 o
  11  -6   3      216.36      187.82     28.70 o
  12  -6   3        1.06       -6.73     19.40 o
  13  -6   3     2145.90     2074.50     80.38 o
  14  -6   3     2249.39     2170.11     86.27 o
  15  -6   3        0.04        5.56     26.62 o
  16  -6   3      313.85      292.00     53.40 o
  17  -6   3        0.69       13.10     37.60 o
  18  -6   3       65.32       41.02     57.62 o
 -16  -5   3       17.51       10.52     58.40 o
 -15  -5   3      152.91      265.26     56.76 o
 -14  -5   3      691.93      689.63     74.86 o
 -13  -5   3     1381.70     1375.24    217.30 o
 -12  -5   3       37.88       67.63     36.34 o
 -11  -5   3     2219.33     2266.32    110.68 o
 -10  -5   3      547.25      520.87     43.98 o
  -9  -5   3     3291.56     3249.88    126.00 o
  -8  -5   3     1433.57     1370.76     62.06 o
  -7  -5   3      118.49      219.47     26.92 o
  -6  -5   3        0.33        8.60     13.24 o
  -5  -5   3     6823.44     6839.49    203.20 o
  -4  -5   3       27.86        5.81     19.64 o
  -3  -5   3     2381.63     2468.57     77.77 o
  -2  -5   3       15.76        4.94      9.67 o
  -1  -5   3    69069.75    64222.89   1228.62 o
   0  -5   3     3915.14     3943.37     87.73 o
   1  -5   3    29787.32    29198.77    646.64 o
   2  -5   3      545.97      571.70     56.24 o
   3  -5   3     8413.66     7357.30    227.90 o
   4  -5   3    15613.68    15414.27    656.03 o
   6  -5   3       72.85      107.31     17.99 o
   7  -5   3     3440.86     3816.42     99.21 o
   8  -5   3        2.49       30.67     15.89 o
   9  -5   3     4825.15     4435.58    116.49 o
  10  -5   3      376.08      461.16     32.37 o
  11  -5   3     1973.93     1877.90     70.30 o
  12  -5   3      116.94      120.39     29.98 o
  13  -5   3      357.23      343.48     36.94 o
  14  -5   3      979.99     1003.95     61.59 o
  15  -5   3      612.32      720.26     73.76 o
  16  -5   3        0.94       24.67     34.83 o
  17  -5   3       10.75       35.48     54.78 o
  18  -5   3      198.88       39.92     55.00 o
 -17  -4   3        5.19       71.93     61.62 o
 -16  -4   3       23.25       57.92     41.21 o
 -15  -4   3      423.86      476.42     83.74 o
 -14  -4   3     1026.48     1003.44     98.00 o
 -13  -4   3      164.47      154.88     43.66 o
 -12  -4   3      600.23      557.19     62.59 o
 -11  -4   3        4.29       11.45     16.60 o
 -10  -4   3     2913.72     2953.97     91.98 o
  -9  -4   3      178.26      166.68     14.50 o
  -8  -4   3     1050.50      982.41     44.72 o
  -7  -4   3       29.50       19.95     14.10 o
  -6  -4   3       53.20       91.49     17.37 o
  -5  -4   3    11180.22    11376.65    325.16 o
  -4  -4   3     7315.25     7200.45    305.14 o
  -3  -4   3     3493.81     3035.90    142.61 o
  -2  -4   3      261.77      299.55     37.63 o
  -1  -4   3    13715.05    12665.38    354.40 o
   0  -4   3    24645.46    24121.31    468.31 o
   1  -4   3    19219.12    17040.52    650.86 o
   2  -4   3    32023.97    29314.95   1105.97 o
   3  -4   3    23985.60    22723.36    631.40 o
   4  -4   3       57.92       12.67     20.26 o
   5  -4   3      393.68      471.74     41.33 o
   6  -4   3      313.98      410.10     66.15 o
   7  -4   3      457.96      511.36     38.40 o
   8  -4   3     1186.31     1198.02     42.07 o
   9  -4   3     2909.06     2793.47     73.06 o
  10  -4   3      751.70      712.96     38.91 o
  11  -4   3     3588.05     3747.00    105.24 o
  12  -4   3     1116.45     1123.40     59.09 o
  13  -4   3      960.70     1050.17     66.73 o
  14  -4   3      312.99      381.00     52.40 o
  15  -4   3        6.88       30.24     30.77 o
  16  -4   3      275.63      280.28     52.75 o
  17  -4   3     1105.23      912.30    132.32 o
  18  -4   3       71.13      -65.87     46.17 o
 -17  -3   3        0.01       17.84     50.97 o
 -16  -3   3       96.36      136.79     49.20 o
 -15  -3   3      858.37      988.54     89.09 o
 -14  -3   3     1559.85     1610.74    130.81 o
 -13  -3   3      965.88      931.42     62.42 o
 -12  -3   3      644.38      798.42     96.97 o
 -11  -3   3      225.45      253.50     27.64 o
 -10  -3   3     2587.18     2767.50     75.05 o
  -9  -3   3     5729.18     6135.67    120.99 o
  -8  -3   3        3.87        3.84      9.10 o
  -7  -3   3     1833.24     2091.29     58.64 o
  -6  -3   3     1762.05     1798.70     42.08 o
  -5  -3   3       70.51       38.37     51.00 o
  -4  -3   3      267.39      250.78     25.07 o
  -3  -3   3    58108.83    57862.77   1564.98 o
  -2  -3   3        4.49       11.02     13.43 o
  -1  -3   3       47.58       14.29     12.67 o
   0  -3   3     2932.13     2905.86     77.60 o
   1  -3   3     2939.45     2632.86     88.39 o
   2  -3   3       75.27      116.87     15.19 o
   3  -3   3       16.98       34.28     15.30 o
   4  -3   3    12119.06    11620.57    271.92 o
   5  -3   3      105.78       92.52     19.96 o
   6  -3   3     3552.65     3378.66    122.61 o
   7  -3   3     4175.98     3860.59    111.20 o
   8  -3   3      155.26       80.96     32.38 o
   9  -3   3       12.45        7.29     17.29 o
  10  -3   3      157.16      184.48     28.34 o
  11  -3   3     1235.16     1382.23     59.53 o
  12  -3   3       13.38      -12.93     18.52 o
  13  -3   3       44.45       71.24     29.51 o
  14  -3   3      454.94      519.92     92.76 o
  15  -3   3      646.58      731.54     70.89 o
  16  -3   3      274.96      208.95     67.04 o
  17  -3   3       63.89       45.98     55.77 o
 -17  -2   3      200.57      113.37     67.41 o
 -16  -2   3        0.10      -37.36     50.13 o
 -15  -2   3      156.36       92.37     34.12 o
 -14  -2   3     1099.40     1157.80     72.41 o
 -13  -2   3     2066.60     1978.09     83.67 o
 -12  -2   3     1483.73     1572.24     59.47 o
 -11  -2   3      127.63      135.32     22.61 o
 -10  -2   3     1011.54     1019.93     36.89 o
  -9  -2   3      545.50      587.33     34.28 o
  -8  -2   3      191.11      209.08     16.56 o
  -7  -2   3       36.95       27.77     12.08 o
  -5  -2   3     1761.89     2030.01     50.40 o
  -4  -2   3     3956.77     3797.99     99.14 o
  -3  -2   3   107699.54   105772.60   2343.40 o
  -2  -2   3      787.66      941.68     30.54 o
  -1  -2   3     9300.40     8782.55    246.04 o
   0  -2   3    66933.10    62109.04   1669.57 o
   1  -2   3    11757.57    11800.91    342.33 o
   2  -2   3    50913.41    45608.24   1284.36 o
   3  -2   3    41613.09    40656.49    795.94 o
   4  -2   3     9853.57     9993.26    184.48 o
   5  -2   3     1750.17     1957.53     49.17 o
   6  -2   3    12940.23    13345.55    273.50 o
   7  -2   3      155.14       96.50     17.34 o
   8  -2   3     3487.39     3512.00     80.04 o
   9  -2   3       20.65       30.73     19.04 o
  10  -2   3       16.32       16.22     14.78 o
  11  -2   3      370.02      461.27     33.93 o
  12  -2   3      860.15      929.57     45.48 o
  13  -2   3      328.83      301.32     35.36 o
  14  -2   3      190.75      195.56     53.99 o
  15  -2   3       87.23      111.25     53.66 o
  16  -2   3      390.05      491.71     99.12 o
  17  -2   3       94.20      198.33     71.15 o
 -18  -1   3      100.15      -11.60     50.75 o
 -17  -1   3        0.45       10.36     46.19 o
 -16  -1   3       26.57      -36.71     32.89 o
 -15  -1   3        2.22      -24.61     32.59 o
 -14  -1   3       20.77       49.79     27.07 o
 -13  -1   3        5.24      -26.43     18.89 o
 -12  -1   3       87.56      108.69     23.84 o
 -11  -1   3        9.44       23.76     13.68 o
 -10  -1   3     2326.24     2451.99     60.83 o
  -9  -1   3     1350.11     1454.75     40.23 o
  -8  -1   3     1980.69     2078.96     54.78 o
  -7  -1   3     2492.40     2578.69     67.55 o
  -6  -1   3        1.32        6.60     10.33 o
  -5  -1   3    12456.43    13104.17    262.78 o
  -4  -1   3     2200.30     2269.51     64.65 o
  -3  -1   3    63448.02    61773.18   1720.91 o
  -2  -1   3      310.60      314.10     25.40 o
  -1  -1   3     3538.58     3244.43     97.14 o
   0  -1   3    16473.93    14634.09    331.87 o
   1  -1   3     1606.30     1626.71     66.22 o
   2  -1   3       26.15      -11.94     11.68 o
   3  -1   3     1003.84     1262.56     36.85 o
   4  -1   3      135.09       96.90     12.02 o
   5  -1   3     1425.79     1556.47     40.32 o
   6  -1   3     5472.15     5450.71    108.64 o
   7  -1   3     1465.94     1723.07     86.52 o
   8  -1   3     1672.45     1743.35     55.46 o
   9  -1   3      288.19      396.38     30.60 o
  10  -1   3      182.26      173.61     21.63 o
  11  -1   3       18.06       -6.12     15.88 o
  12  -1   3        1.66      -13.78     15.36 o
  13  -1   3     2565.43     2356.41     79.02 o
  14  -1   3      443.19      475.98     45.93 o
  15  -1   3       44.48       26.72     45.74 o
  16  -1   3      525.88      666.23    108.46 o
  17  -1   3       23.75       25.78     50.41 o
 -18   0   3       54.41       64.08     54.43 o
 -17   0   3      939.21      980.76    110.59 o
 -16   0   3       12.32      -26.36     29.05 o
 -15   0   3      270.00      259.31     70.42 o
 -14   0   3      680.87      680.58     64.68 o
 -13   0   3       80.44      126.84     25.48 o
 -12   0   3        1.37       -7.62     14.96 o
 -11   0   3      471.91      619.05     33.78 o
 -10   0   3     1421.70     1329.73     56.21 o
  -9   0   3     5294.65     5630.73    116.55 o
  -8   0   3       98.47       66.28     12.62 o
  -7   0   3      936.51     1055.54     31.41 o
  -6   0   3      135.48      230.29     19.72 o
  -5   0   3    27162.61    27391.84    474.19 o
  -4   0   3       17.75       36.26     20.14 o
  -3   0   3    16069.32    16410.35    466.19 o
  -2   0   3       41.29       16.96     12.25 o
  -1   0   3        5.36      -24.06     12.03 o
   0   0   3       97.55      135.78     21.18 o
   1   0   3     1848.73     1970.89     64.54 o
   2   0   3      324.01      383.31     20.06 o
   3   0   3    55371.47    53749.43   1026.71 o
   4   0   3     1590.52     1786.65     41.48 o
   5   0   3     1101.87     1437.63     39.45 o
   6   0   3     1678.23     1734.92     47.82 o
   7   0   3       68.61      119.38     12.61 o
   8   0   3      241.00      272.67     19.06 o
   9   0   3     2767.10     2613.48     59.88 o
  10   0   3      142.09      142.10     18.68 o
  11   0   3     2090.51     1962.34     66.33 o
  12   0   3      718.44      810.21     47.37 o
  13   0   3       94.36       59.39     22.00 o
  14   0   3      312.80      364.24     45.65 o
  15   0   3     1207.76     1255.06    160.48 o
  16   0   3       54.92      -28.08     44.28 o
  17   0   3        2.87      -42.08     41.84 o
 -18   1   3      114.16      115.00     45.31 o
 -17   1   3      493.80      478.30     64.93 o
 -16   1   3      136.01       96.44     40.00 o
 -15   1   3       91.57       90.75     30.58 o
 -14   1   3      137.93      119.29     48.75 o
 -13   1   3     4465.30     4449.28    117.35 o
 -12   1   3     1353.29     1400.94     48.13 o
 -11   1   3     1599.88     1626.00     47.96 o
 -10   1   3      236.59      379.29     41.68 o
  -9   1   3     1893.05     1930.01     58.93 o
  -8   1   3     1392.49     1384.45     38.75 o
  -7   1   3      144.90      189.64     15.72 o
  -6   1   3     1479.43     1339.23     42.28 o
  -5   1   3     3460.58     3196.75    105.59 o
  -4   1   3      542.14      454.45     26.48 o
  -3   1   3   114783.87   107938.25   2395.80 o
  -1   1   3    10302.71     9234.59    261.07 o
   0   1   3     1413.14     1643.12     80.15 o
   1   1   3     7381.35     7014.46    164.15 o
   2   1   3     1140.84     1041.03     31.77 o
   3   1   3      593.50      743.47     30.08 o
   4   1   3     1817.81     1585.69     43.88 o
   5   1   3     1123.41     1087.21     63.07 o
   6   1   3     1684.25     1829.76     50.51 o
   7   1   3       20.14        7.35      8.29 o
   8   1   3      307.78      314.91     17.75 o
   9   1   3      411.54      450.81     22.18 o
  10   1   3     2962.37     2954.87     82.64 o
  11   1   3     1797.83     1838.94     87.05 o
  12   1   3      872.45      867.62     49.19 o
  13   1   3      104.32       65.50     30.71 o
  14   1   3        1.02      -51.19     25.60 o
  15   1   3      924.14      801.02    128.64 o
  16   1   3      737.45      537.91    100.32 o
  17   1   3      191.49      145.54     65.25 o
 -18   2   3      461.61      585.36     74.47 o
 -17   2   3      197.12      165.93     46.39 o
 -16   2   3      138.23      166.37     42.34 o
 -15   2   3       10.10       21.36     25.50 o
 -14   2   3      154.01      195.20     29.34 o
 -13   2   3      892.28     1043.53     50.55 o
 -12   2   3      282.89      318.91     28.34 o
 -11   2   3     1148.78     1060.80     73.66 o
 -10   2   3       30.12        3.56     12.15 o
  -9   2   3     4342.70     4412.67     88.49 o
  -8   2   3      844.17     1068.79     57.90 o
  -7   2   3     1471.33     1577.83     64.51 o
  -6   2   3      220.15      248.33     19.74 o
  -5   2   3      524.34      613.78     26.30 o
  -4   2   3      119.60      224.46     19.25 o
  -3   2   3   174554.31   165233.25   4420.56 o
  -2   2   3      251.33      341.07     38.04 o
  -1   2   3     7266.40     7130.30    300.03 o
   0   2   3     2991.66     2767.83    124.69 o
   1   2   3    28472.28    27501.99    521.28 o
   2   2   3       67.76       31.79      9.54 o
   3   2   3    18646.30    18888.88    521.74 o
   4   2   3       37.36       51.21     13.24 o
   5   2   3     3410.96     3696.79     85.44 o
   6   2   3     8299.54     8308.85    201.17 o
   7   2   3       48.39        3.35     11.67 o
   8   2   3        6.89      -17.04     11.87 o
   9   2   3     1381.89     1409.72     50.71 o
  10   2   3        6.16        1.43     15.39 o
  11   2   3      674.30      604.42     43.49 o
  12   2   3      732.02      778.02     53.44 o
  13   2   3       54.86       20.82     35.70 o
  14   2   3        9.18       14.25     33.72 o
  15   2   3       18.39       -5.68     34.91 o
  16   2   3      233.51      188.53     65.62 o
 -18   3   3       39.38       23.30     37.06 o
 -17   3   3      164.65      285.23     52.21 o
 -16   3   3      578.21      686.10     60.19 o
 -15   3   3      417.36      451.39     47.99 o
 -14   3   3     1562.26     1664.30     61.69 o
 -13   3   3     1331.83     1439.07     60.62 o
 -12   3   3       93.42       60.39     18.19 o
 -11   3   3      865.79      931.50     52.27 o
 -10   3   3       42.80       47.43     14.08 o
  -9   3   3     5185.16     5371.98    113.93 o
  -8   3   3       17.04        8.68     13.56 o
  -7   3   3     1958.01     1774.49     62.65 o
  -6   3   3     1166.38     1254.56     89.18 o
  -5   3   3       25.64       92.88     26.22 o
  -4   3   3      521.89      429.20     29.40 o
  -3   3   3    14758.74    15491.11    616.03 o
  -2   3   3     2281.12     2308.87    120.09 o
  -1   3   3      179.05      187.67     30.69 o
   0   3   3      869.07      709.88     22.96 o
   1   3   3     3760.76     3244.54     69.61 o
   2   3   3      499.50      519.74     25.21 o
   3   3   3     8099.69     8534.28    194.38 o
   4   3   3     3193.89     3149.13     72.39 o
   5   3   3        1.72        3.58     10.47 o
   6   3   3     1991.76     2367.73     75.21 o
   7   3   3     1508.77     1592.90     50.72 o
   8   3   3      234.21      225.87     33.13 o
   9   3   3      324.50      412.75     30.66 o
  10   3   3      509.82      517.29     35.52 o
  11   3   3     1066.54     1122.25     68.63 o
  12   3   3      230.79      243.03     46.92 o
  13   3   3      373.39      340.57     57.40 o
  14   3   3      234.81      155.74     56.35 o
  15   3   3      478.19      473.61     67.17 o
  16   3   3      601.23      640.34     82.46 o
 -18   4   3       79.12       34.43     38.01 o
 -17   4   3       14.81        3.72     42.47 o
 -16   4   3       47.62       52.79     32.62 o
 -15   4   3     1619.28     1525.14     69.37 o
 -14   4   3     1285.04     1202.66     57.87 o
 -13   4   3      118.91      112.89     22.82 o
 -12   4   3      409.77      395.93     41.32 o
 -11   4   3     3111.94     3003.70     91.87 o
 -10   4   3     1590.60     1422.24     48.14 o
  -9   4   3     1316.59     1230.95     43.06 o
  -8   4   3     1159.33     1444.36     44.83 o
  -7   4   3     4016.18     4476.32    122.03 o
  -6   4   3     3509.61     3348.01    102.61 o
  -5   4   3    38439.18    37546.16   1024.29 o
  -4   4   3      197.75      200.39     29.59 o
  -3   4   3     2187.01     1839.47     88.90 o
  -2   4   3        0.91       -5.24     21.76 o
  -1   4   3      368.54      382.57     24.12 o
   0   4   3     2296.56     2316.75     63.46 o
   1   4   3    18657.89    19462.42    441.81 o
   2   4   3      129.91      125.44     15.49 o
   3   4   3     1072.01     1157.76     40.18 o
   4   4   3     6050.61     5939.25    184.70 o
   5   4   3     1455.01     1610.04    143.47 o
   6   4   3      673.23      724.33     50.09 o
   7   4   3      821.05      914.65     63.42 o
   8   4   3     1698.53     1848.04     58.55 o
   9   4   3        2.58      -21.03     15.64 o
  10   4   3     1469.43     1477.46     65.29 o
  11   4   3        7.91       15.05     31.56 o
  12   4   3        3.87       -0.56     33.58 o
  13   4   3      161.41      179.12     47.19 o
  14   4   3     1198.46     1032.66     91.77 o
  15   4   3      432.73      427.83    131.06 o
 -18   5   3      319.93      352.25     50.89 o
 -17   5   3      146.25      137.55     44.80 o
 -16   5   3      396.01      441.53     43.18 o
 -15   5   3      699.15      811.73     50.34 o
 -14   5   3     1726.51     1783.71     67.93 o
 -13   5   3      196.47      164.67     25.40 o
 -12   5   3     3418.07     3746.66     95.47 o
 -11   5   3     1542.15     1390.32     51.70 o
 -10   5   3     1478.71     1499.98     49.93 o
  -9   5   3      308.18      466.11     28.98 o
  -8   5   3     3768.13     4174.61    102.56 o
  -7   5   3      782.01      823.95     62.53 o
  -6   5   3     8030.61     8064.55    205.17 o
  -5   5   3      375.62      499.81     48.75 o
  -4   5   3      544.99      544.90     40.67 o
  -3   5   3     4830.86     5160.21    156.09 o
  -2   5   3      254.95      201.81     18.86 o
  -1   5   3     8226.58     8651.17    205.23 o
   0   5   3      550.08      719.64     34.46 o
   1   5   3    12063.59    12381.66    287.89 o
   2   5   3       12.19       -1.10     10.83 o
   3   5   3     2925.07     3148.61    106.46 o
   5   5   3     1740.34     1755.80     60.81 o
   6   5   3       15.87       36.94     15.50 o
   7   5   3       50.72       88.63     20.59 o
   8   5   3      574.64      684.52     43.97 o
   9   5   3      797.85      858.09     49.40 o
  10   5   3      381.49      382.87     37.54 o
  11   5   3        2.45       -6.74     31.57 o
  12   5   3      187.64      290.22     51.56 o
  13   5   3       20.08       19.52     36.91 o
  14   5   3      494.13      576.10     73.85 o
  15   5   3        0.03       38.99     41.88 o
 -18   6   3      158.23      161.03     39.92 o
 -17   6   3      108.27       79.02     32.66 o
 -16   6   3       91.48       64.06     25.70 o
 -15   6   3      207.97      281.94     32.70 o
 -14   6   3        0.40        7.25     18.47 o
 -13   6   3     1936.97     1997.20     66.77 o
 -12   6   3     2551.64     2556.66     74.36 o
 -11   6   3      409.70      352.84     30.27 o
 -10   6   3      444.03      490.83     38.21 o
  -9   6   3      647.92      698.56     89.41 o
  -8   6   3      148.27      143.85     25.37 o
  -7   6   3     3575.68     3245.33     95.26 o
  -6   6   3     4375.89     4757.26    136.78 o
  -5   6   3     2742.14     2699.92    119.99 o
  -4   6   3     1864.63     1847.79     69.68 o
  -3   6   3     1002.61      846.51     40.39 o
  -2   6   3        1.15       -7.35     11.14 o
  -1   6   3      102.78       88.17     12.74 o
   0   6   3     1456.55     1556.63     41.44 o
   1   6   3      356.40      386.06     49.28 o
   2   6   3     1338.42     1171.56     42.56 o
   3   6   3       55.83       26.82     12.93 o
   4   6   3     2993.83     3605.06    154.83 o
   5   6   3      136.08      142.27     21.27 o
   6   6   3      761.87      759.08     44.89 o
   7   6   3      438.14      413.14     40.08 o
   8   6   3     6055.74     6256.77    168.70 o
   9   6   3      936.52      828.90     52.37 o
  10   6   3      616.50      638.33     67.06 o
  11   6   3      218.14      180.18     46.06 o
  12   6   3      192.66      154.13     47.41 o
  13   6   3       15.70       39.78     40.29 o
  14   6   3       71.54       84.83     54.59 o
  15   6   3       24.04       66.48     44.43 o
 -18   7   3      651.79      733.42    117.49 o
 -17   7   3      133.79      129.67     37.45 o
 -16   7   3       41.72       21.19     22.53 o
 -15   7   3       46.18       88.80     25.04 o
 -14   7   3      642.30      571.80     41.60 o
 -13   7   3      562.27      562.42     39.68 o
 -12   7   3       42.11       35.58     17.45 o
 -11   7   3      174.26      164.12     26.78 o
 -10   7   3     1337.68     1285.76     60.77 o
  -9   7   3       53.52       69.48     19.18 o
  -8   7   3      190.05      153.58     18.80 o
  -7   7   3        2.17       45.14     24.05 o
  -6   7   3       18.55       21.50     26.11 o
  -5   7   3      275.23      274.51     35.36 o
  -4   7   3    10501.42    11201.86    272.36 o
  -3   7   3        8.43        3.04     10.02 o
  -2   7   3     3739.59     3756.61     85.43 o
  -1   7   3     2404.48     2590.87     68.06 o
   0   7   3      620.61      733.84     42.70 o
   1   7   3      863.37      934.40     31.54 o
   2   7   3      693.01      645.26     28.34 o
   3   7   3     4406.77     4386.63    117.38 o
   4   7   3      240.62      207.27     25.46 o
   5   7   3     1124.47     1303.58     98.63 o
   6   7   3     1044.18     1177.79     99.50 o
   7   7   3      607.44      710.35     46.59 o
   8   7   3       75.95       63.78     23.56 o
   9   7   3        2.40      -20.79     29.99 o
  10   7   3     1478.99     1562.99     92.68 o
  11   7   3      719.77      794.43     77.77 o
  12   7   3       43.76       89.97     45.37 o
  13   7   3       66.13       64.47     44.27 o
  14   7   3        2.80      -64.72     47.34 o
 -18   8   3       18.39      -17.74     34.25 o
 -17   8   3       91.93       14.18     30.35 o
 -16   8   3       57.52       25.79     28.87 o
 -15   8   3      109.13       76.58     30.41 o
 -14   8   3      343.15      286.31     40.09 o
 -13   8   3      545.82      558.86     48.64 o
 -12   8   3       76.12      106.41     27.18 o
 -11   8   3       27.87       18.01     21.08 o
 -10   8   3      973.98      998.50     57.04 o
  -9   8   3        1.68       15.71     20.82 o
  -8   8   3     1255.30     1145.42     69.89 o
  -7   8   3     8986.45     9033.25    386.75 o
  -6   8   3      932.72      943.24    314.52 o
  -5   8   3     3953.93     3995.44    116.80 o
  -4   8   3     8354.52     7835.72    147.94 o
  -3   8   3     3745.79     3879.23     90.47 o
  -2   8   3     1146.93     1123.30     37.30 o
  -1   8   3     2771.38     2636.53     64.03 o
   0   8   3      540.83      488.77     44.87 o
   1   8   3     2628.28     2691.20     73.77 o
   2   8   3     5926.09     6016.62    132.65 o
   3   8   3       66.21       67.26     18.86 o
   4   8   3     1230.33     1115.57     39.70 o
   5   8   3      170.77      267.53     54.71 o
   6   8   3     1964.87     1705.48    124.20 o
   7   8   3      117.91      130.76     34.78 o
   8   8   3      222.04      219.74     51.69 o
   9   8   3      762.55      750.37     75.81 o
  10   8   3     2421.83     2270.45    134.32 o
  11   8   3       35.47      -16.37     34.69 o
  12   8   3      104.70       93.23     60.03 o
  13   8   3      426.50      392.95     65.16 o
 -17   9   3      287.98      208.27     45.64 o
 -16   9   3      143.81      117.86     33.34 o
 -15   9   3       28.04       16.91     27.34 o
 -14   9   3       11.66       10.36     26.06 o
 -13   9   3     1393.98     1497.73     76.62 o
 -12   9   3     2811.82     2644.11     94.90 o
 -11   9   3        0.17       26.70     21.54 o
 -10   9   3     2925.88     2728.91     90.58 o
  -9   9   3       65.96       44.22     27.44 o
  -8   9   3      757.93      596.80    102.68 o
  -7   9   3     2276.12     2261.74    106.43 o
  -6   9   3     1870.72     1768.65     89.63 o
  -5   9   3     2173.24     2339.47     57.76 o
  -4   9   3     2343.73     2351.10     57.58 o
  -3   9   3      308.68      249.35     19.32 o
  -2   9   3      302.34      307.72     19.69 o
  -1   9   3      510.32      569.69     25.60 o
   0   9   3      737.20      593.64     32.97 o
   1   9   3      571.65      513.53     26.51 o
   2   9   3     4097.18     4073.61    135.09 o
   3   9   3      544.67      539.47     30.35 o
   4   9   3     2427.96     2607.79    102.07 o
   5   9   3      642.41      808.55     89.28 o
   6   9   3     2190.82     2137.03    132.86 o
   7   9   3      716.02      727.93     64.38 o
   8   9   3      316.97      474.92     58.43 o
   9   9   3      499.99      503.21     61.04 o
  10   9   3     1490.57     1443.19    101.94 o
  11   9   3        6.60       10.66     38.08 o
  12   9   3       16.26       38.30     54.58 o
  13   9   3       21.82      -20.90     58.48 o
 -17  10   3      617.80      663.32     62.91 o
 -16  10   3       93.84      168.89     37.22 o
 -15  10   3      122.21      100.57     33.58 o
 -14  10   3       67.41       79.23     28.91 o
 -13  10   3       12.26       30.68     25.30 o
 -12  10   3      670.37      767.65     56.39 o
 -11  10   3     2252.06     2154.15     84.04 o
 -10  10   3       21.88       42.21     31.85 o
  -9  10   3       10.07       28.48     27.47 o
  -8  10   3      257.33      330.67     62.39 o
  -7  10   3     1716.66     1654.28     90.59 o
  -6  10   3      886.55     1008.52    118.18 o
  -5  10   3        9.03       12.50     11.45 o
  -4  10   3      651.69      643.89     30.70 o
  -3  10   3        8.06       -4.05     10.95 o
  -2  10   3     1046.32     1177.22     46.44 o
  -1  10   3     3528.87     3762.95     88.16 o
   0  10   3       81.76       79.37     13.21 o
   1  10   3      399.50      476.62     38.35 o
   2  10   3        1.53        4.96     12.70 o
   3  10   3      447.09      475.54     41.49 o
   4  10   3        0.16      -12.42     21.91 o
   5  10   3       27.79        2.03     27.81 o
   6  10   3     3157.72     3402.95    134.44 o
   7  10   3        8.74      -44.16     25.81 o
   8  10   3      205.76      201.72     50.26 o
   9  10   3       40.31      -34.11     32.69 o
  10  10   3      682.24      671.07     72.13 o
  11  10   3      102.64       79.55     44.88 o
  12  10   3      152.73      211.02     60.63 o
 -17  11   3       32.30       17.92     34.20 o
 -16  11   3     1361.20     1421.02     87.46 o
 -15  11   3        3.86       11.56     27.43 o
 -14  11   3      116.01      113.14     32.64 o
 -13  11   3      132.76      153.39     34.72 o
 -12  11   3      647.29      475.79     47.15 o
 -11  11   3       33.49       43.71     28.85 o
 -10  11   3     5223.56     4956.87    139.30 o
  -9  11   3      433.77      447.70     45.33 o
  -8  11   3     2049.62     1904.30    104.28 o
  -7  11   3      572.00      485.20    103.18 o
  -6  11   3        0.35       -0.42     18.22 o
  -5  11   3      122.73       85.84     15.27 o
  -4  11   3     1106.50     1053.35     41.58 o
  -3  11   3      535.85      575.39     29.17 o
  -2  11   3     2778.54     2641.88     68.34 o
  -1  11   3       36.70       70.54     19.80 o
   0  11   3      583.33      599.29     28.58 o
   1  11   3       20.67       22.46     12.68 o
   2  11   3      337.14      353.93     52.89 o
   3  11   3        3.59      -20.35     19.02 o
   4  11   3       73.06       82.85     53.97 o
   5  11   3      708.42      741.66     60.56 o
   6  11   3      154.99       96.68     33.30 o
   7  11   3      870.03      924.58     74.27 o
   8  11   3      137.66      133.61     41.87 o
   9  11   3      133.87       64.53     99.37 o
  10  11   3      183.45      213.57     50.84 o
  11  11   3      243.55      282.54     62.52 o
 -16  12   3        4.95      -48.70     44.58 o
 -15  12   3     1117.83     1417.76    103.16 o
 -14  12   3        0.51      -23.60     25.28 o
 -13  12   3       41.42       35.43     28.53 o
 -12  12   3      167.66      151.80     33.61 o
 -11  12   3      287.14      245.78     36.03 o
 -10  12   3      277.71      156.23     30.77 o
  -9  12   3      817.61      831.24     61.17 o
  -8  12   3      102.69       90.91     27.66 o
  -7  12   3     1027.58     1014.38     63.46 o
  -6  12   3       16.92       46.34     22.40 o
  -5  12   3       59.15       55.32     23.18 o
  -4  12   3      477.40      505.45     30.22 o
  -3  12   3     4678.14     4780.38    112.34 o
  -2  12   3       69.50      120.27     16.16 o
  -1  12   3      578.65      626.17     36.00 o
   0  12   3      447.43      402.13     33.61 o
   1  12   3      100.86       87.64     17.46 o
   2  12   3        4.58       17.23     18.37 o
   3  12   3     8442.15     8420.13    260.31 o
   4  12   3       68.28       83.72     28.85 o
   5  12   3       12.55       12.61     31.74 o
   6  12   3      336.92      344.18     48.99 o
   7  12   3      793.55      798.56     70.73 o
   8  12   3      267.29      223.62     46.87 o
   9  12   3      600.20      592.42     70.32 o
  10  12   3       54.44       14.30     42.34 o
 -16  13   3       35.67       37.76     42.14 o
 -15  13   3       81.34       46.88     55.17 o
 -14  13   3     1478.89     1691.87    110.92 o
 -13  13   3       60.69       54.02     37.30 o
 -12  13   3      632.95      660.54     67.56 o
 -11  13   3      663.02      443.39     62.90 o
 -10  13   3       68.49       53.10     32.59 o
  -9  13   3     1010.60      830.43     77.82 o
  -8  13   3     5722.30     5414.65    206.62 o
  -7  13   3       24.56       -8.73     43.86 o
  -6  13   3       60.26       67.47     27.20 o
  -5  13   3       40.59       27.49     22.08 o
  -4  13   3       31.26       35.21     20.83 o
  -3  13   3        4.63        4.49     13.80 o
  -2  13   3       87.33      105.48     17.04 o
  -1  13   3      887.10      785.87     35.22 o
   0  13   3      923.05      989.59     39.96 o
   1  13   3       20.57       27.65     19.56 o
   2  13   3        3.82       44.07     23.19 o
   3  13   3      293.09      319.29     39.78 o
   4  13   3      993.91      963.42     67.99 o
   5  13   3       30.58       53.19     29.09 o
   6  13   3       42.80       18.10     31.11 o
   7  13   3      598.48      569.77     62.80 o
   8  13   3      207.03      201.36     47.29 o
   9  13   3      763.74      715.77     76.63 o
 -15  14   3       44.67       20.24     38.75 o
 -14  14   3      169.84      246.39     52.76 o
 -13  14   3       11.86       19.90     35.95 o
 -12  14   3       49.26      101.48     40.38 o
 -11  14   3      342.29      477.69     84.45 o
 -10  14   3       30.76       20.17     28.75 o
  -9  14   3      520.67      483.70     75.44 o
  -8  14   3      121.19      107.92     50.16 o
  -7  14   3       56.46       42.20     32.07 o
  -6  14   3      693.46      758.63     67.88 o
  -5  14   3     2659.01     2628.06    116.13 o
  -4  14   3     1104.53     1018.91     67.56 o
  -3  14   3     1249.33     1470.85    175.04 o
  -2  14   3     1454.17     1482.77     63.41 o
  -1  14   3      935.14     1005.20     85.65 o
   0  14   3      179.77      212.66     27.94 o
   1  14   3      358.51      353.34     73.01 o
   2  14   3       11.62        2.69     22.56 o
   3  14   3       30.47       72.29     26.18 o
   4  14   3      100.37      153.19     33.97 o
   5  14   3      239.18      212.95     51.90 o
   6  14   3      548.56      508.14     59.11 o
   7  14   3     1907.66     2187.08    112.91 o
   8  14   3        0.03      -42.05     36.91 o
 -14  15   3      389.85      431.55     92.54 o
 -13  15   3      104.59       22.64     36.66 o
 -12  15   3        9.68      -39.73     39.50 o
 -11  15   3      397.58      407.08     54.59 o
 -10  15   3      351.53      480.22     57.33 o
  -9  15   3      516.73      522.89     70.50 o
  -8  15   3      351.51      357.94     55.96 o
  -7  15   3        6.99       -0.12     32.20 o
  -6  15   3     1267.35     1236.02     83.95 o
  -5  15   3     2127.28     2104.36    193.18 o
  -4  15   3      492.14      566.66     78.92 o
  -3  15   3       75.10      115.13     29.99 o
  -2  15   3      488.84      545.47     50.41 o
  -1  15   3       36.43       32.85     24.91 o
   0  15   3      324.05      296.85     38.82 o
   1  15   3     2418.29     2394.08    128.73 o
   2  15   3        0.50       37.29     24.87 o
   3  15   3      212.74      227.38     51.41 o
   4  15   3       36.78       57.89     63.69 o
   5  15   3      838.65      827.79     70.52 o
   6  15   3      114.21      143.12     42.81 o
   7  15   3        5.78        7.94     43.27 o
 -13  16   3        1.85        6.22     47.40 o
 -12  16   3        1.28      -37.07     34.33 o
 -11  16   3      197.95      195.42     45.23 o
 -10  16   3     1156.39     1198.03    120.48 o
  -9  16   3     2298.49     2355.66    117.56 o
  -8  16   3        4.43      -35.40     30.70 o
  -7  16   3      150.00       66.16     35.49 o
  -6  16   3        0.41      -15.52     30.46 o
  -5  16   3     2056.78     1956.07    132.96 o
  -4  16   3      610.37      654.47     72.87 o
  -3  16   3      405.20      340.24     43.80 o
  -2  16   3       49.57       40.05     26.30 o
  -1  16   3        6.06        5.17     46.06 o
   0  16   3      602.10      575.92     63.05 o
   1  16   3      956.67      968.74     79.80 o
   2  16   3      769.53      705.30     76.99 o
   3  16   3       39.19       40.48     39.40 o
   4  16   3      739.83      779.13     91.36 o
   5  16   3       99.21       63.94     45.94 o
   6  16   3       37.94      -20.96     43.86 o
 -12  17   3      319.07      246.67     52.59 o
 -11  17   3     1428.16     1422.49    111.91 o
 -10  17   3       85.99      117.81     41.73 o
  -9  17   3       74.66       72.14     37.53 o
  -8  17   3      737.77      755.46     68.68 o
  -7  17   3       76.34       72.87     56.96 o
  -6  17   3      116.01      137.60     40.64 o
  -5  17   3       47.42       39.09     30.85 o
  -4  17   3      479.47      499.51     54.40 o
  -3  17   3     3186.26     3071.30    309.69 o
  -2  17   3      521.09      463.59     49.52 o
  -1  17   3        0.32      -34.07     30.01 o
   0  17   3      689.55      577.32     65.46 o
   1  17   3      121.14      105.26     40.77 o
   2  17   3      148.95      100.70     44.64 o
   3  17   3      142.46       51.26     44.51 o
   4  17   3       42.88       77.61     45.40 o
 -11  18   3     1114.25     1301.63    144.77 o
 -10  18   3      312.94      377.83     58.69 o
  -9  18   3       14.01       17.38     34.38 o
  -8  18   3      263.19      320.35     50.64 o
  -7  18   3      726.20      713.42     73.73 o
  -6  18   3        9.43        5.38     32.93 o
  -5  18   3       13.73      -32.64     31.36 o
  -4  18   3      124.86       81.33     34.99 o
  -3  18   3      501.70      436.30     68.45 o
  -2  18   3      539.32      773.11     64.94 o
  -1  18   3      835.96      900.01     80.80 o
   0  18   3      103.18      150.94     45.25 o
   1  18   3      394.61      411.66     63.93 o
   2  18   3      221.46      225.22     55.34 o
  -8  19   3       53.80       59.71     36.20 o
  -7  19   3      282.72      215.72     49.45 o
  -6  19   3        7.76      -54.42     63.98 o
  -5  19   3      317.10      256.65     48.99 o
  -4  19   3     1174.80     1107.78     83.88 o
  -3  19   3      223.01      206.89     42.56 o
  -2  19   3      196.44      228.90     49.29 o
  -1  19   3        0.54       -0.08     37.42 o
  -1 -21   4       94.07      163.04     75.52 o
   0 -21   4      232.78      192.22     80.01 o
   1 -21   4        1.93       -9.80     37.11 o
   2 -21   4      311.36      356.58     50.53 o
   3 -21   4     2056.65     2378.08    114.64 o
   4 -21   4        8.85      -12.46     31.28 o
   5 -21   4      339.22      343.35     60.84 o
   6 -21   4      642.64      697.25     61.84 o
   7 -21   4      398.81      373.78     51.64 o
   8 -21   4      664.37      583.76     72.85 o
   9 -21   4      447.65      448.69     52.09 o
  -3 -20   4      189.31      204.82     28.58 o
  -2 -20   4      640.28      706.53     52.57 o
  -1 -20   4       29.18      -44.42     54.45 o
   0 -20   4       17.43       22.11     42.84 o
   1 -20   4      204.34      210.64     41.95 o
   2 -20   4       18.28       11.87     30.18 o
   3 -20   4      196.95      122.17     38.55 o
   4 -20   4        0.00      -12.54     28.79 o
   5 -20   4        8.20       22.02     22.11 o
   6 -20   4     1417.08     1407.56     67.49 o
   7 -20   4     1089.90     1074.41     63.00 o
   8 -20   4      126.42      130.44     36.19 o
   9 -20   4        0.04       -0.48     27.34 o
  10 -20   4       15.50      -20.14     28.66 o
  11 -20   4       57.70       44.34     34.33 o
  -5 -19   4      335.97      377.46     50.68 o
  -4 -19   4      112.72       65.64     30.94 o
  -3 -19   4       13.55       21.61     25.30 o
  -2 -19   4     2417.98     2365.93    156.32 o
  -1 -19   4      941.88     1023.48     81.34 o
   0 -19   4      130.76      105.46     50.75 o
   1 -19   4       16.76       -3.60     28.53 o
   2 -19   4      124.26       65.80     32.95 o
   3 -19   4      138.67      123.17     36.19 o
   4 -19   4        8.88      -10.45     50.14 o
   5 -19   4      438.88      415.13     37.08 o
   6 -19   4     1255.69     1201.72     85.66 o
   7 -19   4      383.07      371.97     43.15 o
   8 -19   4       71.91       65.96     32.00 o
   9 -19   4       11.32       37.11     29.33 o
  10 -19   4      827.84      816.67     65.06 o
  11 -19   4      159.44      152.17     37.88 o
  12 -19   4      208.53      206.78     41.39 o
  -6 -18   4      148.02       83.40     42.50 o
  -5 -18   4      615.72      645.49     62.26 o
  -4 -18   4       19.30       22.61     21.18 o
  -3 -18   4       12.33       -3.59     22.09 o
  -2 -18   4        0.13       26.08     40.85 o
  -1 -18   4      231.07      279.31     48.57 o
   0 -18   4        0.52      -25.56     23.85 o
   1 -18   4      522.37      598.54     54.53 o
   2 -18   4     1198.73     1328.27     95.48 o
   3 -18   4      405.05      352.04     49.20 o
   4 -18   4      771.11      721.04     61.99 o
   5 -18   4       77.64       98.19     24.07 o
   6 -18   4       10.94       26.69     23.74 o
   7 -18   4      395.71      480.18     45.99 o
   8 -18   4      229.50      301.35     40.23 o
   9 -18   4     1871.51     1702.57     85.24 o
  10 -18   4     1184.37      966.27     73.93 o
  11 -18   4        4.71       18.28     27.30 o
  12 -18   4      481.68      451.80     52.36 o
  13 -18   4        2.95      -38.11     28.99 o
  -8 -17   4      314.64      372.94     56.70 o
  -7 -17   4      641.10      716.18     69.27 o
  -6 -17   4        1.55       -4.21     31.03 o
  -5 -17   4      479.40      576.58     44.90 o
  -4 -17   4      542.54      457.94     82.79 o
  -3 -17   4      145.75      101.37     28.59 o
  -2 -17   4      701.30      793.60     48.68 o
  -1 -17   4     1183.13     1174.74     69.33 o
   0 -17   4      384.03      417.54     44.71 o
   1 -17   4      112.40       99.02     29.43 o
   2 -17   4       48.08       67.33     27.98 o
   3 -17   4        1.84       -7.62     24.16 o
   4 -17   4     2245.59     2408.72     75.62 o
   5 -17   4        3.44       -4.61     18.84 o
   6 -17   4      496.53      506.22     47.58 o
   7 -17   4       59.36       58.31     26.59 o
   8 -17   4      353.81      349.88     41.70 o
   9 -17   4      358.64      347.48     42.54 o
  10 -17   4     1488.62     1678.05    104.81 o
  11 -17   4       12.52       15.50     26.56 o
  12 -17   4      381.83      346.16     60.82 o
  13 -17   4      376.80      324.00     48.68 o
  14 -17   4      109.40       74.97     36.26 o
  -9 -16   4      208.83      280.96     51.03 o
  -8 -16   4       68.50      152.80     69.09 o
  -7 -16   4      664.90      572.05     62.57 o
  -6 -16   4      340.37      320.06     97.52 o
  -5 -16   4       72.22       71.42     23.82 o
  -4 -16   4      830.15      706.78     71.60 o
  -3 -16   4      349.39      305.04     50.28 o
  -2 -16   4      371.91      473.46     48.56 o
  -1 -16   4      344.70      401.57     51.10 o
   0 -16   4       15.94       34.67     21.22 o
   1 -16   4     1858.30     1656.86     77.70 o
   2 -16   4       11.42       18.43     24.54 o
   3 -16   4      304.36      314.88     40.83 o
   4 -16   4       68.57       30.09     14.26 o
   5 -16   4      354.44      366.29     35.01 o
   6 -16   4     3325.57     3030.36     98.79 o
   7 -16   4       55.82       76.51     26.01 o
   8 -16   4      686.39      795.08     57.90 o
   9 -16   4     2531.12     2652.06     97.48 o
  10 -16   4      810.90      689.61     55.98 o
  11 -16   4        9.71       -6.30     23.95 o
  12 -16   4       82.29       28.35     27.63 o
  13 -16   4      130.88       53.44     31.85 o
  14 -16   4      171.85      140.06     37.80 o
  15 -16   4      280.34      259.95     50.55 o
 -10 -15   4      392.24      409.35     81.97 o
  -9 -15   4       81.97       92.76     38.56 o
  -8 -15   4      467.78      536.84     84.36 o
  -7 -15   4      407.93      435.93     66.39 o
  -6 -15   4      279.05      323.05     35.86 o
  -5 -15   4       14.61       19.21     72.64 o
  -4 -15   4      102.85       89.97     51.88 o
  -3 -15   4       38.28        5.81     17.88 o
  -2 -15   4       92.03       88.59     14.78 o
  -1 -15   4      552.96      572.25     45.72 o
   0 -15   4     2893.62     2945.46     98.56 o
   1 -15   4     1443.69     1550.20     75.87 o
   2 -15   4       36.00        6.61     21.19 o
   3 -15   4        7.09      -13.64     19.74 o
   4 -15   4      307.11      321.07     22.66 o
   5 -15   4       15.85       10.73     14.88 o
   6 -15   4      572.64      663.49     46.66 o
   7 -15   4      167.79      146.56     29.46 o
   8 -15   4     1157.58     1202.89     66.12 o
   9 -15   4      988.70     1037.82     86.73 o
  10 -15   4     1007.46     1021.30     66.51 o
  11 -15   4      251.25      278.24     40.82 o
  12 -15   4      314.07      301.89     60.86 o
  13 -15   4       30.15       73.61     33.89 o
  14 -15   4      889.52      865.42     69.22 o
  15 -15   4       58.33       27.07     32.42 o
 -11 -14   4       36.91        2.36     78.23 o
 -10 -14   4        3.54       18.99     34.19 o
  -9 -14   4      203.45      158.56     41.41 o
  -8 -14   4     2190.85     2060.49    104.77 o
  -7 -14   4      198.97      214.02     40.57 o
  -6 -14   4      707.85      648.89     46.02 o
  -5 -14   4       31.28       -9.40     24.20 o
  -4 -14   4     1308.95     1192.39     58.12 o
  -3 -14   4       34.08        1.89     14.67 o
  -2 -14   4       18.27        7.32     13.18 o
  -1 -14   4      229.42      291.70     33.54 o
   0 -14   4     1621.05     1714.94     69.19 o
   1 -14   4     1194.50     1273.87     82.25 o
   2 -14   4     3235.50     3326.83    106.99 o
   3 -14   4       19.03       32.24     22.91 o
   4 -14   4      193.14      151.56     18.03 o
   5 -14   4      459.58      410.56     39.95 o
   6 -14   4      160.80      207.74     29.72 o
   7 -14   4      583.82      539.44     47.49 o
   8 -14   4     3425.12     3536.02    110.80 o
   9 -14   4     1225.18     1189.06     69.07 o
  10 -14   4       32.26       -6.11     22.62 o
  11 -14   4      990.11      940.98     64.66 o
  12 -14   4     1437.13     1480.18    100.41 o
  13 -14   4      398.11      378.18     49.05 o
  14 -14   4      233.59      237.06     66.17 o
  15 -14   4        5.95       -9.51     29.67 o
  16 -14   4      137.21      181.78     42.03 o
 -12 -13   4        6.12       60.62     42.86 o
 -11 -13   4       69.49       93.87     41.47 o
 -10 -13   4        7.44        4.18     32.05 o
  -9 -13   4      239.63      214.71     43.58 o
  -8 -13   4      101.00      130.47     36.38 o
  -7 -13   4     2135.69     2242.14     83.40 o
  -6 -13   4        9.48        3.87     21.87 o
  -5 -13   4      663.12      715.62     53.76 o
  -4 -13   4       96.13       92.96     41.86 o
  -3 -13   4      562.01      696.22     31.96 o
  -2 -13   4     2257.80     2400.20     56.05 o
  -1 -13   4       12.59        7.92     18.01 o
   0 -13   4      392.66      392.47     36.79 o
   1 -13   4      719.67      734.81     63.40 o
   2 -13   4      301.62      317.07     34.88 o
   3 -13   4      247.67      275.86     28.40 o
   4 -13   4     1028.60     1137.34     41.42 o
   5 -13   4      195.20      209.36     21.68 o
   6 -13   4      147.16      150.12     44.57 o
   7 -13   4      206.23      179.21     32.53 o
   8 -13   4      665.98      736.11     72.07 o
   9 -13   4     1133.11     1051.43     62.55 o
  10 -13   4      248.93      253.53     37.57 o
  11 -13   4     1354.57     1395.09     77.59 o
  12 -13   4      131.24      129.13     35.17 o
  13 -13   4      413.72      320.22     44.96 o
  14 -13   4        3.77        2.31     27.81 o
  15 -13   4      394.25      404.11     51.58 o
  16 -13   4       10.93        0.51     31.20 o
 -13 -12   4        3.36      -14.50     42.63 o
 -12 -12   4      627.76      766.32     81.47 o
 -11 -12   4       14.30       28.18     41.95 o
 -10 -12   4       91.33      137.61     40.65 o
  -9 -12   4     1327.84     1310.60    213.89 o
  -8 -12   4     2115.13     1890.49     96.21 o
  -7 -12   4     2415.93     2510.59     87.61 o
  -6 -12   4     3271.28     3192.38    133.14 o
  -5 -12   4      474.99      353.57     33.17 o
  -4 -12   4       55.99       75.97     16.93 o
  -3 -12   4     2083.61     2075.28     54.54 o
  -2 -12   4     1705.39     1463.97     39.42 o
  -1 -12   4        1.27        4.25     16.79 o
   0 -12   4     1411.67     1548.53     61.42 o
   1 -12   4     3546.22     3320.06    115.80 o
   2 -12   4     5424.88     5784.15    151.20 o
   3 -12   4      584.22      638.49     27.20 o
   4 -12   4        2.03       -8.14     11.59 o
   5 -12   4     1057.16     1110.88     60.14 o
   6 -12   4     1368.58     1426.17    107.53 o
   7 -12   4     3431.26     3291.26    147.95 o
   8 -12   4       65.56       46.77     33.56 o
   9 -12   4      554.67      610.04     54.08 o
  10 -12   4     1418.05     1372.30     95.05 o
  11 -12   4      642.75      665.45     80.49 o
  12 -12   4       83.25      131.68     32.12 o
  13 -12   4        4.19       -0.41     25.73 o
  14 -12   4      457.38      379.73     46.53 o
  15 -12   4      410.02      465.50     58.83 o
  16 -12   4      636.66      835.92    108.16 o
  17 -12   4        3.83        9.45     32.62 o
 -13 -11   4       87.61       88.53     46.32 o
 -12 -11   4     1211.10     1132.32     95.96 o
 -11 -11   4      175.22      180.06     47.48 o
 -10 -11   4       23.72       76.09     35.80 o
  -9 -11   4      641.62      578.23    133.61 o
  -8 -11   4      267.26      311.77     44.29 o
  -7 -11   4     2279.19     2064.00     76.64 o
  -6 -11   4      668.35      593.73     64.23 o
  -5 -11   4      731.51      767.12     45.92 o
  -4 -11   4      552.90      571.96     28.51 o
  -3 -11   4       60.39       72.70     13.51 o
  -2 -11   4       92.81      101.91     16.95 o
  -1 -11   4     5347.19     5468.99    115.31 o
   0 -11   4    13341.99    14271.00    310.23 o
   1 -11   4      287.85      219.45     27.91 o
   2 -11   4       27.10       28.19     20.74 o
   3 -11   4        1.24       -5.13      9.47 o
   4 -11   4       58.79       86.60     15.18 o
   5 -11   4     6822.40     6714.45    168.48 o
   6 -11   4     1544.63     1475.98     68.77 o
   7 -11   4      282.06      170.87     62.39 o
   8 -11   4        0.03      -10.21     19.17 o
   9 -11   4      890.82      851.85     62.85 o
  10 -11   4      225.92      207.94     32.35 o
  11 -11   4     2519.81     2548.90     93.47 o
  12 -11   4        1.03      -15.62     23.20 o
  13 -11   4      381.14      374.23     44.70 o
  14 -11   4     1266.94     1239.87     77.38 o
  15 -11   4       98.31      102.20     34.24 o
  16 -11   4      958.22      962.13     72.01 o
  17 -11   4      462.43      515.55     57.01 o
 -14 -10   4        1.44      -53.82     46.37 o
 -13 -10   4      129.83      119.38     48.53 o
 -12 -10   4        2.35       29.50     41.79 o
 -11 -10   4      757.12      764.16    147.89 o
 -10 -10   4        0.60      -14.02     28.05 o
  -9 -10   4      128.27       68.30     32.84 o
  -8 -10   4      785.95      729.74     61.85 o
  -7 -10   4     2243.09     2136.26     95.19 o
  -6 -10   4       38.16       20.33     21.96 o
  -5 -10   4      415.55      351.83     28.34 o
  -4 -10   4     2463.04     2614.49     62.12 o
  -3 -10   4      215.20      217.65     17.90 o
  -2 -10   4     1670.43     1472.72     38.01 o
  -1 -10   4     7449.38     7337.55    129.90 o
   0 -10   4      863.82      863.06     46.95 o
   1 -10   4      159.95      148.92     23.75 o
   2 -10   4     4871.06     4707.92     90.54 o
   3 -10   4     5589.23     5510.02    105.69 o
   4 -10   4      565.87      583.37     34.61 o
   5 -10   4     1665.80     1448.79     61.10 o
   6 -10   4      416.08      357.36     40.48 o
   7 -10   4        0.15       -0.35     18.61 o
   8 -10   4      474.01      455.74     45.36 o
   9 -10   4     2877.29     2853.46     93.56 o
  10 -10   4      994.09      864.24     56.11 o
  11 -10   4     2389.96     2308.68    139.61 o
  12 -10   4      299.67      287.72     45.14 o
  13 -10   4      351.75      349.75     43.65 o
  14 -10   4        0.02       19.58     26.40 o
  15 -10   4       56.24       53.50     30.60 o
  16 -10   4      700.73      571.39     56.81 o
  17 -10   4       32.91       34.99     33.41 o
 -15  -9   4      678.12      764.16     89.20 o
 -14  -9   4       44.90       32.91     40.90 o
 -13  -9   4      143.66       46.86     42.71 o
 -12  -9   4       99.19      104.99     40.97 o
 -11  -9   4     1236.72     1214.53    102.33 o
 -10  -9   4      670.25      595.23     62.19 o
  -9  -9   4     2518.02     2430.73    143.71 o
  -8  -9   4       92.00      113.55     30.32 o
  -7  -9   4      835.46      805.87     56.05 o
  -6  -9   4     1246.34     1290.53     67.05 o
  -5  -9   4     1508.81     1460.95     57.63 o
  -4  -9   4        1.17        2.88     10.56 o
  -3  -9   4       26.90       44.08     11.51 o
  -2  -9   4     1982.32     2139.96     47.81 o
  -1  -9   4     2559.62     2691.54     55.81 o
   0  -9   4     7278.63     7074.30    140.35 o
   1  -9   4       66.80       39.42     11.55 o
   2  -9   4      708.35      604.38     29.04 o
   3  -9   4     1481.54     1371.54     38.18 o
   4  -9   4      677.19      793.72     44.22 o
   5  -9   4     1409.61     1571.42     70.66 o
   6  -9   4        0.10      -28.23     21.63 o
   7  -9   4       79.11      106.95     24.35 o
   8  -9   4      396.69      325.84     32.86 o
   9  -9   4      101.72       64.36     21.49 o
  10  -9   4     2188.58     2153.51     79.33 o
  11  -9   4       73.41       41.22     22.64 o
  12  -9   4      863.46      978.61     62.39 o
  13  -9   4        1.78       20.95     29.36 o
  14  -9   4     1677.90     1788.20     86.59 o
  15  -9   4      584.79      656.48     56.03 o
  16  -9   4       44.10       30.14     29.82 o
  17  -9   4       51.96       85.73     35.87 o
 -15  -8   4       33.06       -0.48     73.39 o
 -14  -8   4      159.32      144.55     57.11 o
 -13  -8   4        2.90      -17.80     34.72 o
 -12  -8   4        0.05      -17.79     32.90 o
 -11  -8   4      129.18      124.07     51.84 o
 -10  -8   4       74.43       59.49     31.39 o
  -9  -8   4     2541.05     2440.10    184.56 o
  -8  -8   4     1338.02     1440.60     57.43 o
  -7  -8   4       13.57        5.20     15.62 o
  -6  -8   4      175.98      191.38     30.63 o
  -5  -8   4      114.23       70.35     26.14 o
  -4  -8   4     1855.96     1923.23     61.75 o
  -3  -8   4     6035.55     6449.98    140.09 o
  -2  -8   4     1606.42     1731.97     40.91 o
  -1  -8   4        8.24       -3.31      7.84 o
   0  -8   4    16592.09    16801.70    274.44 o
   1  -8   4      617.73      727.45     24.71 o
   2  -8   4     9005.62     8672.99    150.94 o
   3  -8   4     5941.19     5490.90    127.91 o
   4  -8   4     1110.39      963.91     57.13 o
   5  -8   4     2129.03     1966.13     78.08 o
   6  -8   4     1381.39     1234.57     59.15 o
   7  -8   4     6991.69     7268.93    172.00 o
   8  -8   4      736.03      768.27     47.99 o
   9  -8   4     2453.43     2248.93     77.78 o
  10  -8   4      343.85      375.58     37.02 o
  11  -8   4      971.80     1023.50     60.55 o
  12  -8   4      495.01      434.34     42.19 o
  13  -8   4     2532.84     2704.97     97.22 o
  14  -8   4     1055.79     1119.77     70.18 o
  15  -8   4      305.76      312.31     44.78 o
  16  -8   4       66.61       -4.31     27.30 o
  17  -8   4       15.12       64.62     43.14 o
 -16  -7   4      236.48      169.57     56.86 o
 -15  -7   4       33.66      -34.48     36.66 o
 -14  -7   4      292.12      256.65     54.90 o
 -13  -7   4        0.18        5.31     35.11 o
 -12  -7   4     1091.42     1069.06    106.71 o
 -11  -7   4     2071.17     1994.14    104.37 o
 -10  -7   4     4844.02     4846.67    180.15 o
  -9  -7   4       73.48       70.21     24.39 o
  -8  -7   4      805.66      727.54     60.08 o
  -7  -7   4        1.36      -12.83     15.38 o
  -6  -7   4     1059.83      995.29     52.07 o
  -5  -7   4      173.05      131.78     33.35 o
  -4  -7   4      451.80      393.30     24.89 o
  -3  -7   4     1916.51     1913.60     51.36 o
  -2  -7   4    15967.84    15309.96    347.32 o
  -1  -7   4     3080.49     3047.98     82.50 o
   0  -7   4     1478.05     1417.39     47.35 o
   1  -7   4    11532.39    11101.38    353.65 o
   2  -7   4     1421.72     1418.67     51.05 o
   3  -7   4      178.71      155.58     20.30 o
   4  -7   4      966.68      846.66     51.22 o
   5  -7   4      102.86       68.72     20.05 o
   6  -7   4      524.25      579.39     43.34 o
   7  -7   4      115.53      141.78     22.27 o
   8  -7   4      565.23      618.66     60.52 o
   9  -7   4     3700.79     4044.35    112.70 o
  10  -7   4      914.92      908.42     60.61 o
  11  -7   4     1056.97     1112.30     61.05 o
  12  -7   4      192.07      220.55     31.90 o
  13  -7   4     1952.71     1820.04     77.94 o
  14  -7   4     2440.89     2764.97     99.42 o
  15  -7   4      751.18      785.23     58.83 o
  16  -7   4        2.97       28.12     35.06 o
  17  -7   4      245.01      333.43     76.95 o
  18  -7   4        7.63       13.52     38.59 o
 -16  -6   4       69.04       52.69     43.31 o
 -15  -6   4       75.60      109.30     46.47 o
 -14  -6   4      579.94      627.13     74.16 o
 -13  -6   4      742.73      655.64     70.73 o
 -12  -6   4      228.79      216.48     48.04 o
 -11  -6   4      694.88      685.42    107.62 o
 -10  -6   4      802.33      875.42     54.41 o
  -9  -6   4     3760.13     3775.25    133.49 o
  -8  -6   4      982.24     1067.79     47.17 o
  -7  -6   4     1061.00     1108.16     46.89 o
  -6  -6   4     2988.92     3446.60    128.58 o
  -5  -6   4     1400.00     1418.07     60.71 o
  -4  -6   4     3169.04     3455.57    166.75 o
  -3  -6   4    10721.05    10149.91    287.65 o
  -2  -6   4    13640.19    13962.29    315.87 o
  -1  -6   4     2381.40     2503.97     61.92 o
   0  -6   4     7057.48     6713.29    143.12 o
   1  -6   4     1535.82     1471.20     50.01 o
   2  -6   4     3201.43     3176.45    155.94 o
   3  -6   4    21128.66    19514.55    558.58 o
   4  -6   4       25.80       20.20     31.61 o
   5  -6   4     2102.20     2041.55     87.18 o
   6  -6   4        0.33      -10.49     13.11 o
   7  -6   4       43.78       38.33     16.05 o
   8  -6   4      350.14      428.07     34.07 o
   9  -6   4       27.03        6.70     16.61 o
  10  -6   4     1037.04      921.93     52.56 o
  11  -6   4        5.12       30.61     19.40 o
  12  -6   4      443.49      430.49     77.50 o
  13  -6   4      203.67      218.96     46.44 o
  14  -6   4      295.81      309.60     39.32 o
  15  -6   4        7.37       -4.80     31.46 o
  16  -6   4      590.99      614.29     73.33 o
  17  -6   4        0.09        4.60     34.00 o
  18  -6   4       41.32       39.15     57.30 o
 -16  -5   4      325.22      421.70     69.20 o
 -15  -5   4       35.07        5.62     62.44 o
 -14  -5   4      724.72      717.19     76.17 o
 -13  -5   4       27.89       41.84     37.07 o
 -12  -5   4      555.77      540.77     80.96 o
 -11  -5   4     1364.31     1292.14    105.87 o
 -10  -5   4     1098.59     1338.39     50.90 o
  -9  -5   4      754.74      835.12     46.03 o
  -8  -5   4     2191.05     2244.27     75.42 o
  -7  -5   4     2350.73     2403.94     66.69 o
  -6  -5   4     3922.08     4078.97    113.22 o
  -5  -5   4     6165.60     6161.69    187.99 o
  -4  -5   4     5300.18     5477.75    243.99 o
  -3  -5   4       45.61       55.54     10.86 o
  -2  -5   4    21267.53    21233.27    584.87 o
  -1  -5   4    15773.56    15216.42    427.13 o
   0  -5   4     9586.85     8417.18    220.84 o
   1  -5   4     2309.96     2293.98    115.81 o
   2  -5   4     4974.12     4242.19    192.04 o
   3  -5   4     1082.77      898.25     43.21 o
   4  -5   4       59.71       19.37     32.13 o
   5  -5   4      140.34      147.67     26.73 o
   6  -5   4      147.76      105.84     21.23 o
   7  -5   4     5820.12     5376.34    149.62 o
   8  -5   4     3296.83     3406.25    108.71 o
   9  -5   4      510.60      558.53     38.02 o
  10  -5   4     3206.27     3010.69     89.63 o
  11  -5   4      134.72       96.95     28.07 o
  12  -5   4     1755.21     1676.67     69.13 o
  13  -5   4       11.15       11.39     21.62 o
  14  -5   4       46.04       20.79     26.92 o
  15  -5   4      592.06      683.98     71.52 o
  16  -5   4       17.46      -21.54     28.98 o
  17  -5   4        1.13       -0.52     34.53 o
 -17  -4   4       88.67       39.15     60.98 o
 -16  -4   4      594.15      528.09    146.62 o
 -15  -4   4        6.23        4.65     39.31 o
 -14  -4   4       12.69      -15.95     37.66 o
 -13  -4   4      443.02      479.38    134.31 o
 -12  -4   4      272.24      243.61     64.35 o
 -11  -4   4      119.59      123.69     22.21 o
 -10  -4   4       38.16       50.49     18.24 o
  -9  -4   4      289.08      277.51     36.54 o
  -8  -4   4      386.53      419.27     59.94 o
  -7  -4   4     1379.33     1604.03     56.65 o
  -6  -4   4     4069.41     4802.82    147.93 o
  -5  -4   4     6775.91     6793.96    170.35 o
  -3  -4   4     7714.90     7634.22    215.77 o
  -2  -4   4    71425.81    71143.09   1584.29 o
  -1  -4   4    16612.79    16211.72    373.46 o
   0  -4   4        0.08       -7.50     12.16 o
   1  -4   4      138.33      144.95     22.93 o
   2  -4   4    27455.92    26360.78    524.36 o
   3  -4   4     9398.33     8162.76    176.16 o
   4  -4   4    27895.61    25282.70    627.19 o
   5  -4   4     5885.38     5610.69    439.18 o
   6  -4   4        3.90       13.37     16.87 o
   7  -4   4     2670.89     2711.70     88.22 o
   8  -4   4     6494.44     6385.81    161.55 o
   9  -4   4     3891.70     4207.86    125.39 o
  10  -4   4      759.57      679.45     43.34 o
  11  -4   4       28.04      -11.03     20.37 o
  12  -4   4     1732.56     1762.54     69.84 o
  13  -4   4     1824.61     1762.31     92.50 o
  14  -4   4       46.85      115.12     35.40 o
  15  -4   4      205.75      209.44     43.06 o
  16  -4   4       20.61       51.82     42.17 o
  17  -4   4        2.01      -70.63     39.13 o
 -17  -3   4      473.40      622.96    108.51 o
 -16  -3   4      169.03      184.18     71.02 o
 -15  -3   4      976.84     1051.90     94.04 o
 -14  -3   4      738.02      753.11     76.66 o
 -13  -3   4        5.41       -0.40     24.85 o
 -12  -3   4      425.00      412.84     35.02 o
 -11  -3   4     1337.63     1296.76     57.06 o
 -10  -3   4       16.97       34.31     15.59 o
  -9  -3   4     1337.18     1409.69     44.74 o
  -8  -3   4     1146.66     1161.47     37.93 o
  -7  -3   4        1.09       -7.60      8.60 o
  -6  -3   4    13103.25    14087.14    281.32 o
  -4  -3   4    15275.38    15711.53    440.72 o
  -3  -3   4     1686.62     1758.95     44.36 o
  -2  -3   4    45847.20    45159.93    864.52 o
  -1  -3   4     8406.96     8973.18    180.99 o
   0  -3   4     5376.36     5260.84    127.45 o
   1  -3   4      702.44      636.50     25.95 o
   2  -3   4      672.37      633.70     29.49 o
   3  -3   4      222.62      163.67     25.80 o
   4  -3   4      196.14      222.63     22.81 o
   5  -3   4     6446.65     6507.34    145.99 o
   6  -3   4     3806.64     4247.29     84.87 o
   7  -3   4      154.98      150.72     25.88 o
   8  -3   4      364.71      333.51     28.21 o
   9  -3   4     2436.16     2560.97     91.52 o
  10  -3   4     2725.58     2593.21     91.38 o
  11  -3   4        1.76        1.57     18.03 o
  12  -3   4       64.27       71.72     20.21 o
  13  -3   4      602.87      462.36     53.52 o
  14  -3   4     1550.82     1559.12     91.93 o
  15  -3   4      909.00     1037.70     84.23 o
  16  -3   4      200.66      143.65     65.23 o
  17  -3   4        7.27       30.84     47.47 o
 -17  -2   4      107.63       87.19     64.53 o
 -16  -2   4      108.30      130.48     69.67 o
 -15  -2   4       62.22        2.13     48.27 o
 -14  -2   4      259.46      271.61     40.31 o
 -13  -2   4      105.37       68.69     23.11 o
 -12  -2   4      877.38      942.74     50.76 o
 -11  -2   4      286.49      319.32     41.84 o
 -10  -2   4        0.62        5.79     12.24 o
  -9  -2   4      912.13      976.58     32.88 o
  -8  -2   4    12434.47    12773.17    262.07 o
  -7  -2   4     1185.16     1337.54     38.12 o
  -6  -2   4      374.23      302.99     22.42 o
  -5  -2   4       79.39      105.63     32.65 o
  -4  -2   4     2378.18     2109.13     63.72 o
  -3  -2   4     1436.67     1347.66     37.34 o
  -2  -2   4     2915.65     2697.59     62.02 o
  -1  -2   4      787.32      866.94     70.71 o
   0  -2   4     6155.23     5835.00    171.13 o
   1  -2   4    11872.09    11676.30    271.31 o
   2  -2   4    59513.85    59002.76   1649.67 o
   3  -2   4     5854.65     5404.92    119.83 o
   4  -2   4    21310.88    20600.83    365.67 o
   5  -2   4       26.93       13.06     10.94 o
   6  -2   4    10664.21    11680.37    197.77 o
   7  -2   4     1646.01     1798.46     45.72 o
   8  -2   4      679.07      946.26     37.42 o
   9  -2   4      792.49      800.02     50.81 o
  10  -2   4     3962.81     4261.44    126.12 o
  11  -2   4      217.87      215.88     37.25 o
  12  -2   4      263.03      308.40     36.61 o
  13  -2   4      612.18      701.23     64.00 o
  14  -2   4     2317.32     2729.34    125.31 o
  15  -2   4       28.51       36.08     31.45 o
  16  -2   4       29.72       -9.28     44.19 o
  17  -2   4       93.00       58.71     52.39 o
 -18  -1   4      366.71      584.41    104.47 o
 -17  -1   4      583.05      635.40     86.47 o
 -16  -1   4      116.12       97.70     41.20 o
 -15  -1   4        8.84      -20.44     41.08 o
 -14  -1   4      349.06      538.53     43.28 o
 -13  -1   4       28.79       48.21     21.74 o
 -12  -1   4     1033.36      964.60     51.63 o
 -11  -1   4     1794.78     1927.56     64.68 o
 -10  -1   4       42.37       11.94     11.72 o
  -9  -1   4      992.37     1024.44     34.71 o
  -8  -1   4     4948.04     4903.77    115.15 o
  -7  -1   4     3219.18     3625.44     88.69 o
  -6  -1   4     2883.63     2970.13     74.95 o
  -5  -1   4      317.93      350.74     42.02 o
  -4  -1   4    21632.19    21142.51    482.24 o
  -3  -1   4      843.02      834.73     88.93 o
  -2  -1   4    14727.76    15055.42    343.61 o
  -1  -1   4      615.26      495.65     70.65 o
   0  -1   4     5519.52     5490.70    165.90 o
   1  -1   4      689.88      590.09     32.65 o
   2  -1   4      371.95      479.36     31.40 o
   3  -1   4      343.75      396.35     22.15 o
   4  -1   4      688.72      823.72     27.30 o
   5  -1   4      828.33      762.38     30.75 o
   6  -1   4      547.16      711.14     26.66 o
   7  -1   4     3087.35     3378.82     76.11 o
   8  -1   4     1271.87     1264.60     37.50 o
   9  -1   4     1655.49     1841.49     48.29 o
  10  -1   4       76.84       48.65     14.54 o
  11  -1   4      129.52       86.08     33.63 o
  12  -1   4      800.56      723.53     53.33 o
  13  -1   4     1392.92     1374.25    118.31 o
  14  -1   4      864.22      834.14     75.25 o
  15  -1   4      143.09       48.19     49.47 o
  16  -1   4      246.43      373.03     87.87 o
  17  -1   4      114.42       95.29     63.27 o
 -18   0   4      233.20      214.10     59.24 o
 -17   0   4       12.47      -58.52     29.26 o
 -16   0   4        1.98        5.02     31.66 o
 -15   0   4       16.76       39.65     47.63 o
 -14   0   4        8.79      -11.96     22.39 o
 -13   0   4        2.10       -8.37     19.64 o
 -12   0   4     2592.64     2417.43     74.99 o
 -11   0   4       46.63       54.34     15.83 o
 -10   0   4      869.25      748.02     40.78 o
  -9   0   4       17.55       22.02     26.42 o
  -8   0   4       80.89      100.18     13.95 o
  -7   0   4     2069.75     2277.40     64.46 o
  -6   0   4     4884.08     4924.45    111.71 o
  -5   0   4     1237.92     1386.89     38.18 o
  -4   0   4       31.09       89.46     15.29 o
  -3   0   4     2845.56     3144.23     84.37 o
  -2   0   4    24144.78    22666.11    617.64 o
  -1   0   4      222.14      307.66     24.62 o
   0   0   4     3571.59     3952.44    177.96 o
   1   0   4     1834.24     2099.86     59.09 o
   2   0   4    50033.02    50002.56    956.90 o
   3   0   4     1334.66     1347.03     38.39 o
   4   0   4    12511.87    11891.20    239.66 o
   5   0   4     7926.09     7889.06    237.55 o
   6   0   4     1269.99     1309.81     36.31 o
   7   0   4       97.27       89.03     13.23 o
   8   0   4     2289.29     2297.66     49.06 o
   9   0   4      750.14      725.07     27.66 o
  10   0   4      141.62      147.20     23.13 o
  11   0   4      160.25      115.60     22.53 o
  12   0   4      248.67      285.60     42.67 o
  13   0   4      770.99      742.93    103.60 o
  14   0   4     1575.84     1530.77    117.33 o
  15   0   4      374.53      439.59     91.94 o
  16   0   4       58.45       10.85     47.62 o
  17   0   4       23.38      -23.08     38.34 o
 -18   1   4        8.36      -15.99     34.21 o
 -17   1   4      270.63      230.28     49.38 o
 -16   1   4      756.64      784.55     75.48 o
 -15   1   4        6.05       10.19     25.09 o
 -14   1   4     6181.21     6103.72    196.64 o
 -13   1   4      523.72      579.61     42.96 o
 -12   1   4     1854.03     1828.54     53.62 o
 -11   1   4      258.73      252.27     22.34 o
 -10   1   4        0.17       24.19     12.69 o
  -9   1   4        5.15       17.41     11.83 o
  -8   1   4       14.67       11.13     10.44 o
  -7   1   4     2946.40     2879.43     66.65 o
  -6   1   4    12642.56    12955.07    308.72 o
  -5   1   4     4270.99     4121.09    110.51 o
  -4   1   4    42732.36    40879.28    919.20 o
  -3   1   4     3617.42     3252.84    146.70 o
  -2   1   4     1115.77     1039.11     70.55 o
  -1   1   4       23.16      101.10     22.94 o
   0   1   4     5029.61     5228.74    211.04 o
   1   1   4     1139.00      982.13     31.58 o
   2   1   4     3298.10     3208.06     72.45 o
   3   1   4     2074.08     2415.59     58.37 o
   4   1   4      102.49      129.11     26.47 o
   5   1   4     5034.84     4973.30    127.39 o
   6   1   4     1210.64     1319.12     36.55 o
   7   1   4     1822.35     1822.54     47.05 o
   8   1   4      381.59      412.35     22.93 o
   9   1   4      240.96      216.73     24.15 o
  10   1   4       20.49        5.56     21.39 o
  11   1   4        0.84        4.83     17.65 o
  12   1   4     1630.12     1732.22     78.63 o
  13   1   4       99.40       60.58     26.25 o
  14   1   4      388.32      186.62     48.38 o
  15   1   4       72.14       64.30     38.64 o
  16   1   4       15.70      -32.48     43.17 o
 -18   2   4      259.86      387.89     62.28 o
 -17   2   4       37.51       48.25     38.54 o
 -16   2   4      124.16      141.80     35.35 o
 -15   2   4      208.87      172.32     35.03 o
 -14   2   4      132.28      172.57     27.61 o
 -13   2   4      174.60      210.63     25.88 o
 -12   2   4      641.63      612.67     37.32 o
 -11   2   4      804.30     1081.78     42.19 o
 -10   2   4     1033.21     1141.20     39.91 o
  -9   2   4      731.19      887.19     34.85 o
  -8   2   4     1877.50     1615.36     84.90 o
  -7   2   4      236.39      281.63     26.69 o
  -6   2   4     3545.20     3814.69    101.74 o
  -5   2   4      709.51      673.99     32.85 o
  -4   2   4      196.28      222.64     26.16 o
  -3   2   4        3.90       14.26     24.21 o
  -2   2   4     3242.04     3513.08    165.63 o
  -1   2   4     1478.89     1892.89     97.28 o
   0   2   4      902.10      848.28     53.02 o
   1   2   4    21558.97    20987.46    475.17 o
   2   2   4    23887.01    24867.39    561.44 o
   3   2   4    14356.56    14721.50    338.25 o
   4   2   4      185.36      277.19     65.65 o
   5   2   4      272.68      327.91     46.82 o
   6   2   4     4610.67     5192.21    116.98 o
   7   2   4     1287.34     1221.04     81.42 o
   8   2   4     4805.79     4908.27    116.66 o
   9   2   4     4441.77     4549.75    112.46 o
  10   2   4      321.00      345.34     30.37 o
  11   2   4      274.03      314.18     36.37 o
  12   2   4      171.86      154.18     57.07 o
  13   2   4      115.36      137.30     45.03 o
  14   2   4        5.11        1.56     35.08 o
  15   2   4      515.64      503.12    103.35 o
  16   2   4       24.70       -4.50     48.72 o
 -18   3   4      646.64      662.93     75.19 o
 -17   3   4        0.83       -4.68     28.88 o
 -16   3   4      801.75      773.62     62.87 o
 -15   3   4      307.85      436.86     46.76 o
 -14   3   4      375.58      379.87     36.29 o
 -13   3   4        0.11        4.26     16.44 o
 -12   3   4       81.24      107.24     23.30 o
 -11   3   4      836.12      943.28     44.46 o
 -10   3   4     3620.59     3497.81     90.73 o
  -9   3   4      135.51      152.27     18.50 o
  -8   3   4     1167.69     1257.56     67.01 o
  -7   3   4     2347.39     2525.27     79.78 o
  -6   3   4     3191.34     3212.65     83.95 o
  -5   3   4     1038.01     1065.66     47.74 o
  -3   3   4     2227.44       28.03     20.49 o
  -2   3   4     6096.37     6344.94    280.12 o
  -1   3   4     2151.07     2132.26    109.50 o
   0   3   4     3994.28     3952.92     83.76 o
   1   3   4        7.54      -13.49      7.49 o
   2   3   4     1455.45     1685.57     47.68 o
   3   3   4        5.51        9.55      7.21 o
   4   3   4       36.81       28.13     14.57 o
   5   3   4     3552.23     3758.05     77.76 o
   6   3   4     2583.42     2735.94     71.66 o
   7   3   4      662.53      731.51     37.10 o
   8   3   4        0.19       24.99     15.60 o
   9   3   4       34.36       32.55     16.43 o
  10   3   4      533.09      625.12     49.59 o
  11   3   4       16.71        1.40     20.02 o
  12   3   4      130.26      237.75     94.28 o
  13   3   4       59.16       86.28     72.27 o
  14   3   4      356.96      332.70     57.60 o
  15   3   4      257.81      271.72     59.29 o
  16   3   4      390.76      533.95     78.42 o
 -18   4   4      165.51      116.59     44.12 o
 -17   4   4      282.15      258.86     53.26 o
 -16   4   4      571.55      548.04    144.47 o
 -15   4   4       21.19       34.28     20.92 o
 -14   4   4       87.66       68.57     22.75 o
 -13   4   4     2475.30     2430.81     78.14 o
 -12   4   4        7.50       -8.08     19.93 o
 -11   4   4    10216.06    10202.45    201.66 o
 -10   4   4      861.97      955.32     44.95 o
  -9   4   4     2440.57     2668.45     79.93 o
  -8   4   4     5537.23     5746.15    131.97 o
  -7   4   4     1545.06     1542.21     76.07 o
  -6   4   4      516.35      531.20     38.21 o
  -5   4   4     5144.41     5016.57    158.00 o
  -4   4   4     9890.45     9655.88    394.45 o
  -3   4   4     2067.00      -13.37     12.30 o
  -2   4   4      119.36       45.64     27.09 o
  -1   4   4     1062.44     1215.33     79.67 o
   0   4   4     5153.89     5400.95    164.62 o
   1   4   4     6162.59     6674.03    154.38 o
   2   4   4       36.85       24.30     11.93 o
   3   4   4     1297.97     1637.83     52.40 o
   4   4   4     4712.01     4781.27    125.71 o
   5   4   4      417.97      516.04     34.36 o
   6   4   4       17.41        5.53     12.02 o
   7   4   4      176.25      167.34     21.20 o
   8   4   4       10.73        8.92     16.67 o
   9   4   4      480.62      482.52     39.28 o
  10   4   4       12.86       55.76     22.44 o
  11   4   4      722.34      768.60    103.77 o
  12   4   4       99.11       36.43     36.71 o
  13   4   4       55.98       49.07     38.66 o
  14   4   4        6.13       12.00     46.10 o
  15   4   4       68.44       56.33     44.56 o
 -18   5   4        8.32       15.45     30.61 o
 -17   5   4        0.01      -19.91     27.04 o
 -16   5   4       64.69       83.30     28.24 o
 -15   5   4      219.87      209.18     29.55 o
 -14   5   4      728.05      717.26     45.36 o
 -13   5   4       75.23       58.34     20.44 o
 -12   5   4      271.60      305.09     29.27 o
 -11   5   4      806.91      764.83     43.65 o
 -10   5   4     2717.43     2649.74     71.41 o
  -9   5   4        6.94       -3.66     12.84 o
  -8   5   4      221.40      268.04     29.15 o
  -7   5   4       11.86        3.52     13.86 o
  -6   5   4     7996.14     8525.53    282.93 o
  -5   5   4     7390.00     7806.26    182.90 o
  -4   5   4     3684.57     3661.20     94.33 o
  -3   5   4        1.65        3.43      6.15 o
  -1   5   4      535.70      654.85     48.77 o
   0   5   4     1327.14     1505.01     48.13 o
   1   5   4     1393.99     1391.38     46.72 o
   2   5   4      679.41      747.54     35.65 o
   3   5   4     2407.38     2589.16     90.88 o
   4   5   4     9063.24     9146.56    221.50 o
   5   5   4     1657.07     1669.03     98.95 o
   6   5   4      148.83      164.01     23.91 o
   7   5   4      374.13      390.98     61.98 o
   8   5   4       31.71       55.97     33.90 o
   9   5   4     1441.22     1423.27     82.27 o
  10   5   4     1027.13     1037.66     58.27 o
  11   5   4        6.91      -55.85     27.92 o
  12   5   4      188.61      166.27     46.92 o
  13   5   4     1260.86     1465.63    152.27 o
  14   5   4       48.01       66.74     53.12 o
  15   5   4      148.11      159.91    102.37 o
 -18   6   4        0.11       23.42     30.82 o
 -17   6   4      592.68      582.40     58.97 o
 -16   6   4      945.55      974.03     57.62 o
 -15   6   4       63.35       57.73     23.11 o
 -14   6   4        7.95      -17.76     17.71 o
 -13   6   4        5.25       23.87     17.38 o
 -12   6   4       10.49       -5.57     15.80 o
 -11   6   4       17.78       31.76     16.12 o
 -10   6   4        3.80       -4.62     15.36 o
  -9   6   4       53.76       45.73     20.70 o
  -8   6   4     6086.54     6299.80    173.86 o
  -7   6   4      992.08     1002.84     53.44 o
  -6   6   4     2428.86     2465.42     95.13 o
  -5   6   4     5887.24     5356.44    133.90 o
  -4   6   4      117.88      158.75     25.15 o
  -3   6   4    18212.04    18065.57    419.96 o
  -2   6   4      392.89      383.70     25.25 o
  -1   6   4        5.55       14.51     10.82 o
   0   6   4      263.96      307.29     22.76 o
   1   6   4     2781.91     2698.49     82.53 o
   2   6   4        3.78       10.42     12.88 o
   3   6   4     7780.92     7728.41    237.68 o
   4   6   4      338.75      315.60     25.61 o
   5   6   4      652.28      610.81     40.19 o
   6   6   4     2014.87     2282.27     78.16 o
   7   6   4     1841.69     1838.79     70.73 o
   8   6   4       67.71       63.16     30.75 o
   9   6   4     3211.27     3155.49    108.10 o
  10   6   4     2419.22     2372.27    116.86 o
  11   6   4     1226.60     1168.29     91.90 o
  12   6   4     1461.11     1302.94    100.20 o
  13   6   4      414.31      508.75     68.88 o
  14   6   4      109.00       71.28     46.89 o
 -18   7   4       11.43       12.12     31.53 o
 -17   7   4      150.82      173.40     47.51 o
 -16   7   4      252.81      235.83     33.15 o
 -15   7   4      343.88      337.36     37.43 o
 -14   7   4      433.42      491.94     38.87 o
 -13   7   4     2297.70     2200.77     70.95 o
 -12   7   4      546.10      547.80     39.10 o
 -11   7   4     1247.75     1394.69     66.56 o
 -10   7   4      224.38      227.00     29.70 o
  -9   7   4       86.01       86.21     18.01 o
  -8   7   4      456.37      468.04     29.99 o
  -7   7   4     1594.28     1479.30    103.40 o
  -6   7   4     5693.97     5539.54    152.94 o
  -5   7   4       81.07       47.46     33.92 o
  -4   7   4      866.45      816.21     42.13 o
  -3   7   4     1375.85     1336.20     50.13 o
  -2   7   4      107.12      114.34     14.10 o
  -1   7   4      608.07      761.62     28.79 o
   0   7   4      311.94      306.77     24.16 o
   1   7   4     8151.27     8137.44    170.76 o
   2   7   4      552.74      648.61     35.41 o
   3   7   4     4238.31     4542.89    122.88 o
   4   7   4     3042.19     2866.85    144.99 o
   5   7   4      138.27       40.45     40.03 o
   6   7   4      254.29      261.05     29.74 o
   7   7   4       22.15        2.41     28.47 o
   8   7   4     1977.13     2022.23     78.52 o
   9   7   4       62.42      102.53     38.31 o
  10   7   4      129.31       59.30     36.71 o
  11   7   4      259.81      208.16     51.10 o
  12   7   4       86.81      152.50     48.25 o
  13   7   4        1.00      -15.07     36.76 o
  14   7   4       18.57       52.22     47.04 o
 -17   8   4       85.00       65.54     32.75 o
 -16   8   4        2.81      -47.42     25.06 o
 -15   8   4      129.01      115.37     39.22 o
 -14   8   4     1286.52     1524.22     63.10 o
 -13   8   4       11.36       37.38     19.65 o
 -12   8   4     2285.05     2311.16     71.11 o
 -11   8   4      164.38      165.25     22.57 o
 -10   8   4     1590.40     1569.27    113.53 o
  -9   8   4      477.55      419.91     73.91 o
  -8   8   4       33.25       32.79     22.99 o
  -7   8   4     1471.26     1587.58    173.01 o
  -6   8   4     4393.36     4601.85    168.14 o
  -5   8   4       64.54       87.51     20.61 o
  -4   8   4      315.13      370.74     30.59 o
  -3   8   4      330.41      280.31     21.17 o
  -2   8   4     3324.23     3120.07     76.05 o
  -1   8   4     9086.44     9061.05    188.28 o
   0   8   4     2270.26     2172.03     66.19 o
   1   8   4     2196.05     2213.92     66.31 o
   2   8   4     1156.76     1295.91     43.28 o
   3   8   4      165.61      236.98     25.72 o
   4   8   4       10.56      -27.86     34.07 o
   5   8   4     4703.49     4604.51    235.02 o
   6   8   4      655.23      673.51     57.50 o
   7   8   4      478.46      443.26     52.57 o
   8   8   4      456.06      388.56    141.06 o
   9   8   4        1.85       -7.26     40.85 o
  10   8   4       23.93       27.76     37.56 o
  11   8   4        3.84      -12.50     37.05 o
  12   8   4        4.92       12.68     38.75 o
  13   8   4       60.92      -28.83     51.23 o
 -17   9   4      208.44      233.25     44.06 o
 -16   9   4       38.62       37.94     31.61 o
 -15   9   4       75.22      102.11     31.74 o
 -14   9   4       58.34       59.67     39.05 o
 -13   9   4      177.87      225.79     36.26 o
 -12   9   4      165.96      233.37     35.34 o
 -11   9   4     4569.88     4533.27    130.97 o
 -10   9   4       15.26        1.05     21.99 o
  -9   9   4       31.05        6.43     24.48 o
  -8   9   4      334.23      283.91     39.59 o
  -7   9   4       21.58       15.04     21.74 o
  -6   9   4      506.51      524.25     88.52 o
  -5   9   4     1126.28     1379.74     77.04 o
  -4   9   4        6.38       15.52     12.80 o
  -3   9   4       12.56       19.33     12.12 o
  -2   9   4      152.70      152.04     16.75 o
  -1   9   4       17.63       26.51     11.81 o
   0   9   4      488.24      531.59     27.69 o
   1   9   4     4252.43     3965.71     94.68 o
   2   9   4     2408.64     2368.75     73.68 o
   3   9   4      116.06      115.95     22.21 o
   4   9   4       84.76       62.01     44.94 o
   5   9   4       14.53       26.76     23.51 o
   6   9   4      427.84      437.69     80.84 o
   7   9   4     4078.28     3778.84    149.51 o
   8   9   4       34.60       43.91     59.31 o
   9   9   4     1340.53     1326.27     95.23 o
  10   9   4       91.37        7.86     35.45 o
  11   9   4      195.43      198.11     52.62 o
  12   9   4       69.35      109.88     68.83 o
 -17  10   4      137.17      131.45     63.02 o
 -16  10   4      134.38      117.98     47.42 o
 -15  10   4      142.20      123.05     34.27 o
 -14  10   4        3.58        0.42     24.91 o
 -13  10   4      547.14      536.43     86.10 o
 -12  10   4      455.62      430.97     44.93 o
 -11  10   4      476.81      372.21     41.03 o
 -10  10   4      538.60      555.35     51.79 o
  -9  10   4     7577.14     7395.72    209.76 o
  -8  10   4     1605.35     1581.57     95.02 o
  -7  10   4     3360.37     2845.83    126.57 o
  -6  10   4      354.92      100.37     72.34 o
  -5  10   4      144.60      251.07     29.96 o
  -4  10   4        4.09      -10.17     12.05 o
  -3  10   4      329.14      384.92     43.11 o
  -2  10   4      353.68      323.23     22.95 o
  -1  10   4     1536.73     1537.20     59.74 o
   0  10   4       14.79       15.81     12.57 o
   1  10   4     2142.58     2178.49     61.75 o
   2  10   4      308.13      325.67     46.15 o
   3  10   4        2.78      -16.49     19.86 o
   4  10   4      564.73      515.43     48.33 o
   5  10   4        0.16       -1.95     24.28 o
   6  10   4     3903.08     3783.01    146.94 o
   7  10   4     2639.00     2636.27    119.36 o
   8  10   4      328.97      290.36     64.42 o
   9  10   4     2077.64     2196.95    115.46 o
  10  10   4       10.19      -14.14     55.98 o
  11  10   4      582.51      577.99     75.13 o
 -16  11   4      503.03      368.63     89.44 o
 -15  11   4       11.41       -9.51     35.75 o
 -14  11   4       17.10       58.53     42.31 o
 -13  11   4     1247.32     1103.79     86.35 o
 -12  11   4      696.18      823.20     59.68 o
 -11  11   4      839.22      694.95     80.37 o
 -10  11   4      640.30      702.11     58.30 o
  -9  11   4      974.38      895.55     63.41 o
  -8  11   4       64.98      108.58     27.54 o
  -7  11   4     1750.04     1591.15     87.73 o
  -6  11   4     2127.69     2182.29    104.67 o
  -5  11   4      668.43      683.95     59.85 o
  -4  11   4     4441.93     4275.23    156.88 o
  -3  11   4      636.79      657.08     37.90 o
  -2  11   4     1071.14     1095.08     40.86 o
  -1  11   4      404.71      482.85     30.95 o
   0  11   4      268.22      317.81     24.26 o
   1  11   4     1164.22     1151.63     51.73 o
   2  11   4        0.57       30.50     24.24 o
   3  11   4        4.82      -23.74     21.76 o
   4  11   4       16.83       18.42     42.46 o
   5  11   4      125.74      216.29     39.09 o
   6  11   4       15.19       33.71     29.92 o
   7  11   4       61.35       16.21     69.66 o
   8  11   4      351.93      384.27     56.43 o
   9  11   4      185.92      173.49     48.72 o
  10  11   4      207.12      192.29     59.38 o
  11  11   4        0.10      -72.85     56.54 o
 -16  12   4       84.00       83.06     46.13 o
 -15  12   4      143.90      109.43     43.83 o
 -14  12   4        0.66       36.65     38.97 o
 -13  12   4        8.63       39.66     35.15 o
 -12  12   4      308.28      287.37     55.55 o
 -11  12   4      356.39      416.80     54.42 o
 -10  12   4      345.97      283.49     53.31 o
  -9  12   4      327.84      311.41     53.00 o
  -8  12   4      445.31      471.61     90.84 o
  -7  12   4       13.24       38.70     30.02 o
  -6  12   4     1960.32     1887.46     97.63 o
  -5  12   4      149.45      244.25     65.82 o
  -4  12   4        8.70        9.59     36.05 o
  -3  12   4     3088.99     3243.37    117.29 o
  -2  12   4     3951.17     3967.13     98.01 o
  -1  12   4       62.94       64.83     20.33 o
   0  12   4        1.26       11.25     18.04 o
   1  12   4     2361.92     2321.01     80.39 o
   2  12   4     1225.87     1248.31     66.43 o
   3  12   4      627.50      666.44     58.96 o
   4  12   4     2831.73     2777.82    115.83 o
   5  12   4      576.09      674.96    130.53 o
   6  12   4      315.40      267.44     45.85 o
   7  12   4      312.36      282.80     50.25 o
   8  12   4        0.37      -27.67     35.36 o
   9  12   4      291.01      297.35     58.48 o
  10  12   4      373.21      399.49     67.29 o
 -15  13   4       13.89       18.29     41.32 o
 -14  13   4       62.43       77.04     49.62 o
 -13  13   4     1055.93     1136.82     90.92 o
 -12  13   4      174.00       99.11     42.22 o
 -11  13   4      160.02       80.96     53.11 o
 -10  13   4      352.65      326.52     84.17 o
  -9  13   4       34.00       60.11     34.15 o
  -8  13   4     1712.57     1501.89    107.33 o
  -7  13   4     1054.22     1158.01    101.21 o
  -6  13   4      235.81      195.71     40.90 o
  -5  13   4       40.56       32.05     27.52 o
  -4  13   4     3231.25     2861.61    121.24 o
  -3  13   4       17.25       49.66     26.80 o
  -2  13   4     2800.94     2816.15    116.32 o
  -1  13   4     1863.49     2160.49     96.88 o
   0  13   4     2914.59     3096.12    122.83 o
   1  13   4      276.45      366.62     38.87 o
   2  13   4     3478.22     3322.43    161.69 o
   3  13   4      796.13      888.15     65.10 o
   4  13   4      561.28      576.88     86.77 o
   5  13   4       97.48       55.42     32.17 o
   6  13   4      274.04      409.08     72.64 o
   7  13   4        1.79      -38.61     30.23 o
   8  13   4     1953.22     1765.69    110.96 o
   9  13   4      337.71      282.51     58.07 o
 -15  14   4      173.58      151.43     48.56 o
 -14  14   4       97.84       10.87     36.79 o
 -13  14   4      135.88      209.83     48.00 o
 -12  14   4       56.63       60.96     36.14 o
 -11  14   4       25.76      -20.81     30.90 o
 -10  14   4      171.14      129.80     49.33 o
  -9  14   4     1468.15     1522.72    111.39 o
  -8  14   4      335.50      334.66     56.19 o
  -7  14   4      127.87       79.94     39.85 o
  -6  14   4      142.42       88.39     36.33 o
  -5  14   4     1825.31     1961.33    104.58 o
  -4  14   4      204.91      275.78     41.21 o
  -3  14   4      588.71      621.88     88.34 o
  -2  14   4       74.64       57.16     28.69 o
  -1  14   4      153.72      159.09     35.35 o
   0  14   4      129.75      139.64     33.46 o
   1  14   4      974.09     1002.84     82.17 o
   2  14   4      548.83      511.57     65.10 o
   3  14   4      597.93      651.98     76.81 o
   4  14   4        3.21       30.03     28.33 o
   5  14   4      101.77      137.68     39.87 o
   6  14   4      165.57      136.55     43.11 o
   7  14   4       27.85       91.78     41.40 o
   8  14   4      193.82      229.11     52.88 o
 -14  15   4      880.71      793.04     82.62 o
 -13  15   4      162.73      132.90     46.18 o
 -12  15   4       62.07       19.02     37.50 o
 -11  15   4       53.42       57.00     41.04 o
 -10  15   4      339.91      271.45     65.92 o
  -9  15   4       57.73       75.41     40.38 o
  -8  15   4        2.62      -24.87     33.59 o
  -7  15   4       39.99        3.15     32.88 o
  -6  15   4      694.36      848.97     75.53 o
  -5  15   4     1773.97     1677.65    164.08 o
  -4  15   4       11.99      -11.23     27.66 o
  -3  15   4        7.54       31.24     30.87 o
  -2  15   4        3.30        8.36     27.29 o
  -1  15   4      609.82      673.33     72.68 o
   0  15   4     1251.69     1102.09     86.37 o
   1  15   4        1.40        9.08     35.14 o
   2  15   4       15.10        4.95     33.60 o
   3  15   4      189.93      266.48     56.22 o
   4  15   4       45.42       64.11     46.85 o
   5  15   4      390.17      376.36     70.26 o
   6  15   4      156.90      250.07     67.22 o
 -13  16   4      516.55      550.15     78.72 o
 -12  16   4       13.44        0.09     39.59 o
 -11  16   4      195.48      201.90     48.36 o
 -10  16   4      504.44      427.79     72.38 o
  -9  16   4     1241.19     1279.12    105.21 o
  -8  16   4       12.25      -16.96     34.43 o
  -7  16   4      183.13      100.03     41.08 o
  -6  16   4      141.94      155.75     63.96 o
  -5  16   4       56.90       33.82     34.82 o
  -4  16   4      666.86      632.79    141.01 o
  -3  16   4      174.97       76.82     38.33 o
  -2  16   4      256.05      251.20     45.84 o
  -1  16   4       61.07       54.81     37.86 o
   0  16   4      292.92      279.09     52.22 o
   1  16   4      249.98      122.70     46.99 o
   2  16   4        0.01      -26.51     34.95 o
   3  16   4      207.45      204.52     56.28 o
   4  16   4     2033.33     1932.20    138.71 o
   5  16   4       38.94       92.76     54.83 o
 -11  17   4      180.88      131.15     43.66 o
 -10  17   4      605.99      551.93     81.44 o
  -9  17   4      240.47      158.15     71.46 o
  -8  17   4      167.55      144.08     58.78 o
  -7  17   4      228.47      232.25     53.21 o
  -6  17   4      557.67      615.99     79.71 o
  -5  17   4        4.44      -39.46     50.57 o
  -4  17   4       76.52        6.95     31.07 o
  -3  17   4      285.73      308.75     47.87 o
  -2  17   4        0.99       -6.11     30.12 o
  -1  17   4        0.76      -27.32     36.97 o
   0  17   4      425.62      392.64     61.51 o
   1  17   4     1357.52     1446.45    107.98 o
   2  17   4       20.45       -5.99     41.49 o
   3  17   4      429.13      682.05     86.37 o
  -9  18   4      721.49      922.28     80.64 o
  -8  18   4      224.08      181.99     70.06 o
  -7  18   4       38.28       29.62     39.05 o
  -6  18   4     1627.13     1633.84    113.35 o
  -5  18   4      126.79       91.01     38.48 o
  -4  18   4        0.43      -13.45     32.78 o
  -3  18   4      470.67      481.87     81.86 o
  -2  18   4      407.86      444.78     65.68 o
  -1  18   4       16.81       28.36     40.15 o
   0  18   4      655.36      633.05     78.55 o
   1  18   4      273.13      314.19     61.65 o
  -5  19   4       67.90       62.41     37.27 o
  -4  19   4        6.13       12.81     51.20 o
   3 -22   5       49.48      -19.92     32.72 o
   4 -22   5      302.24      256.51     49.16 o
   5 -22   5      444.93      490.98     48.81 o
  -1 -21   5      177.92      150.90     77.67 o
   0 -21   5      341.83      261.84     53.04 o
   1 -21   5       20.41      -20.41     40.31 o
   2 -21   5       66.13       19.91     31.55 o
   3 -21   5      398.55      418.57     54.49 o
   4 -21   5     1548.84     1584.55     84.21 o
   5 -21   5        5.15        1.56     22.87 o
   6 -21   5        3.58      -31.71     23.40 o
   7 -21   5       29.24       24.15     26.25 o
   8 -21   5       52.49       66.23     29.86 o
   9 -21   5       12.15      -16.17     26.78 o
  -4 -20   5     1141.74     1198.96     59.97 o
  -3 -20   5       22.98       19.12     25.48 o
  -2 -20   5       48.90       76.70     28.90 o
  -1 -20   5      406.72      472.31     43.47 o
   0 -20   5      262.22      196.72     45.99 o
   1 -20   5      322.16      443.76     50.98 o
   2 -20   5     2223.44     2498.15    124.72 o
   3 -20   5      988.94      988.50     99.88 o
   4 -20   5      335.92      403.72     36.47 o
   5 -20   5        0.39       23.38     21.96 o
   6 -20   5       47.08        2.95     23.87 o
   7 -20   5       27.04        5.22     24.41 o
   8 -20   5     2434.16     2328.79     94.24 o
   9 -20   5        1.25      -10.24     26.90 o
  10 -20   5        8.34      -16.52     27.90 o
  11 -20   5       11.30      -17.40     28.82 o
  -5 -19   5       18.31       54.93     27.66 o
  -4 -19   5       31.87       52.36     52.00 o
  -3 -19   5        5.80       27.19     25.73 o
  -2 -19   5       21.69       12.50     25.03 o
  -1 -19   5       31.37       65.69     31.68 o
   0 -19   5      296.44      322.92     57.17 o
   1 -19   5      315.71      331.84     45.21 o
   2 -19   5       75.44       33.06     29.61 o
   3 -19   5      130.95      114.23     36.08 o
   4 -19   5      788.39      819.52     46.15 o
   5 -19   5     1285.60     1289.61     60.98 o
   6 -19   5      164.46      141.29     29.73 o
   7 -19   5     1316.81     1413.86     69.29 o
   8 -19   5        9.64       -8.22     25.96 o
   9 -19   5      408.43      351.03     44.84 o
  10 -19   5       23.49      -33.76     27.08 o
  11 -19   5      829.63      863.87     69.48 o
  12 -19   5       16.93       29.49     30.87 o
  -7 -18   5      338.45      412.65     58.88 o
  -6 -18   5       35.53       12.18     32.59 o
  -5 -18   5     1171.35     1141.47     59.48 o
  -4 -18   5     1724.87     2025.80    118.33 o
  -3 -18   5      329.48      352.50     43.77 o
  -2 -18   5        8.52        2.47     20.61 o
  -1 -18   5      843.57      819.26     56.88 o
   0 -18   5       13.29       26.79     25.67 o
   1 -18   5       38.88      -10.25     24.68 o
   2 -18   5     2401.56     2615.05    126.87 o
   3 -18   5      932.27      974.07     69.83 o
   4 -18   5      178.17      157.76     25.08 o
   5 -18   5      298.39      342.48     34.19 o
   6 -18   5      434.23      502.80     42.34 o
   7 -18   5      548.75      613.43     66.55 o
   8 -18   5      303.72      271.82     39.07 o
   9 -18   5      120.37      139.53     40.06 o
  10 -18   5     1485.95     1448.03     84.22 o
  11 -18   5      305.99      323.19     45.38 o
  12 -18   5      297.61      259.01     43.85 o
  13 -18   5       12.62      -14.45     31.39 o
  -8 -17   5      190.75      230.00     49.72 o
  -7 -17   5      158.89       83.39     62.94 o
  -6 -17   5      508.31      542.25     45.48 o
  -5 -17   5      676.51      785.61     67.26 o
  -4 -17   5        1.78      -10.38     23.68 o
  -3 -17   5     1946.23     2186.71     84.46 o
  -2 -17   5      236.57      283.44     29.31 o
  -1 -17   5      449.52      503.86     33.02 o
   0 -17   5      499.54      512.67     48.07 o
   1 -17   5      180.28      205.67     35.77 o
   2 -17   5      188.06      124.67     32.58 o
   3 -17   5      860.37      958.67     36.43 o
   4 -17   5       12.46       42.79     19.10 o
   5 -17   5     1418.57     1390.12     61.67 o
   6 -17   5     3895.37     3727.83    132.61 o
   7 -17   5      115.36      118.44     27.03 o
   8 -17   5      103.83      122.42     30.66 o
   9 -17   5      616.26      475.26     49.44 o
  10 -17   5       38.09       29.26     26.70 o
  11 -17   5      147.44      146.34     35.47 o
  12 -17   5      233.50      243.52     43.07 o
  13 -17   5        2.67        8.43     30.46 o
  14 -17   5        7.42       10.49     30.73 o
  -9 -16   5       74.59       99.83     39.60 o
  -8 -16   5      102.44      154.98     90.74 o
  -7 -16   5       37.06       54.56     55.31 o
  -6 -16   5       55.88       42.89     24.10 o
  -5 -16   5     1358.71     1427.89     83.94 o
  -4 -16   5       17.23      -17.98     28.63 o
  -3 -16   5       92.24       97.34     44.43 o
  -2 -16   5      201.80      237.28     26.87 o
  -1 -16   5      152.25      162.88     17.44 o
   0 -16   5      572.24      587.19     48.44 o
   1 -16   5     1274.88     1175.59     69.88 o
   2 -16   5      283.79      248.23     37.13 o
   3 -16   5        7.61       10.70     12.76 o
   4 -16   5      952.78     1125.18     64.56 o
   5 -16   5     1184.36     1262.08     57.74 o
   6 -16   5        1.44       13.77     20.58 o
   7 -16   5     3579.20     3252.41    106.44 o
   8 -16   5     1052.41      969.54     63.23 o
   9 -16   5      259.09      280.34     39.32 o
  10 -16   5     2669.79     2538.93    120.16 o
  11 -16   5      405.78      389.34     46.04 o
  12 -16   5       57.03       16.74     29.47 o
  13 -16   5     1124.66     1228.04     81.98 o
  14 -16   5       35.66      -51.92     28.11 o
  15 -16   5       58.17       25.64     34.04 o
 -10 -15   5        0.33      -49.87     28.32 o
  -9 -15   5        0.56       10.07     39.34 o
  -8 -15   5      312.80      356.27     51.85 o
  -7 -15   5      258.58      319.01     82.05 o
  -6 -15   5     1441.02     1321.10     86.99 o
  -5 -15   5      249.18      222.10     38.63 o
  -4 -15   5      463.65      530.85     53.84 o
  -3 -15   5        1.54      -21.17     18.19 o
  -2 -15   5       12.67       10.55     12.44 o
  -1 -15   5      892.42      951.45     38.39 o
   0 -15   5     3867.68     3797.71    116.13 o
   1 -15   5       14.76      -20.26     19.13 o
   2 -15   5       23.36       17.77     22.42 o
   3 -15   5       40.93       34.70     15.07 o
   4 -15   5      561.59      565.39     30.30 o
   5 -15   5      230.89      253.10     28.61 o
   6 -15   5      167.16      133.23     27.08 o
   7 -15   5      937.15      903.02     68.52 o
   8 -15   5      166.55       99.19     28.36 o
   9 -15   5      193.10      110.09     31.61 o
  10 -15   5        0.13      -12.22     24.72 o
  11 -15   5      512.74      511.47     90.17 o
  12 -15   5      972.09      965.72     69.97 o
  13 -15   5       95.94       50.78     43.23 o
  14 -15   5       52.15       36.11     32.76 o
  15 -15   5      442.69      447.82     55.32 o
 -11 -14   5       51.16       30.45     37.21 o
 -10 -14   5        0.71      -23.78     63.30 o
  -9 -14   5      464.00      494.77     68.59 o
  -8 -14   5      849.55      731.26     67.58 o
  -7 -14   5      157.64      180.75     33.51 o
  -6 -14   5      123.28      112.02     32.04 o
  -5 -14   5     1029.76     1070.25     58.07 o
  -4 -14   5      718.51      750.85     73.39 o
  -3 -14   5      832.71      831.46     92.62 o
  -2 -14   5      191.27      198.50     18.46 o
  -1 -14   5       39.33       47.23     12.70 o
   0 -14   5        3.83      -13.98     18.96 o
   1 -14   5      107.76       59.52     23.34 o
   2 -14   5        0.34       22.82     10.46 o
   3 -14   5     2294.00     2300.86     57.67 o
   4 -14   5      483.80      472.86     36.43 o
   5 -14   5      966.90      886.99     65.20 o
   6 -14   5      241.74      227.36     30.82 o
   7 -14   5      477.48      404.95     39.32 o
   8 -14   5      140.96      140.72     38.37 o
   9 -14   5      369.56      349.84     77.67 o
  10 -14   5     2295.90     2268.49    119.81 o
  11 -14   5       10.68       16.32     23.65 o
  12 -14   5      298.98      385.25     48.18 o
  13 -14   5      686.00      677.23     60.84 o
  14 -14   5      234.32      262.75     44.15 o
  15 -14   5        7.79       61.70     33.89 o
  16 -14   5      288.75      329.64     69.76 o
 -12 -13   5      104.20      163.46     49.89 o
 -11 -13   5      122.82       66.85     39.68 o
 -10 -13   5       43.69       50.33     35.55 o
  -9 -13   5      138.83       97.48    114.42 o
  -8 -13   5      331.79      336.94     44.46 o
  -7 -13   5     1701.23     1718.01     71.16 o
  -6 -13   5     1163.43     1154.44     73.81 o
  -5 -13   5     2018.97     1898.96    120.46 o
  -4 -13   5      660.57      736.57     68.80 o
  -3 -13   5       65.70       75.15     17.92 o
  -2 -13   5      990.32     1025.70     35.79 o
  -1 -13   5      306.58      294.47     19.12 o
   0 -13   5      436.63      357.11     24.65 o
   1 -13   5     7343.08     6772.86    143.95 o
   2 -13   5      137.11      155.25     15.78 o
   3 -13   5        1.59      -13.09     10.49 o
   4 -13   5     1518.56     1473.48     47.64 o
   5 -13   5      344.18      286.58     23.92 o
   6 -13   5      905.63     1019.32     59.44 o
   7 -13   5     4310.92     4267.85    431.27 o
   8 -13   5      422.30      441.39     86.82 o
   9 -13   5      521.69      433.93     42.38 o
  10 -13   5      225.98      177.45     47.63 o
  11 -13   5        7.79      -10.61     24.27 o
  12 -13   5      225.44      180.93     47.94 o
  13 -13   5       17.22      -12.90     25.36 o
  14 -13   5      732.52      660.85     68.04 o
  15 -13   5        0.19      -33.53     28.85 o
  16 -13   5      269.63      214.78     53.14 o
 -13 -12   5        8.52       63.51     85.86 o
 -12 -12   5       34.97       12.37     69.47 o
 -11 -12   5        0.53        1.94     34.37 o
 -10 -12   5      231.07      243.13     47.12 o
  -9 -12   5      617.85      615.64     62.93 o
  -8 -12   5       77.65       24.59     21.44 o
  -7 -12   5      104.40       77.48     29.73 o
  -6 -12   5       10.47       20.48     27.06 o
  -5 -12   5        0.22       13.57     18.16 o
  -4 -12   5      211.48      212.50     22.70 o
  -3 -12   5       13.68       25.30     12.60 o
  -2 -12   5       27.23       26.63     12.20 o
  -1 -12   5      788.41      767.09     28.82 o
   0 -12   5     1175.34     1241.44     35.85 o
   1 -12   5      379.71      474.91     24.10 o
   2 -12   5     4969.04     5000.37     98.85 o
   3 -12   5     1436.38     1397.16     43.19 o
   4 -12   5      631.53      565.77     29.73 o
   5 -12   5     1336.34     1206.90     49.21 o
   6 -12   5      170.10      119.78     37.97 o
   7 -12   5       66.12       27.40     22.47 o
   8 -12   5        1.94       12.18     27.97 o
   9 -12   5       94.26       63.82     29.08 o
  10 -12   5     2318.13     2285.79    123.75 o
  11 -12   5        0.09       30.35     24.67 o
  12 -12   5      203.68      195.78     39.96 o
  13 -12   5      182.29      166.88     35.69 o
  14 -12   5        2.04       -4.18     26.60 o
  15 -12   5       97.99       84.95     34.19 o
  16 -12   5      277.90      332.62     48.66 o
  17 -12   5      277.75      293.39     49.86 o
 -13 -11   5       32.50       63.60     53.99 o
 -12 -11   5      108.47      173.10     82.87 o
 -11 -11   5      256.19      281.48     51.53 o
 -10 -11   5      490.87      556.63     62.14 o
  -9 -11   5       17.34      -27.18     37.48 o
  -8 -11   5      173.32      160.44     29.20 o
  -7 -11   5      899.26      947.95    113.36 o
  -6 -11   5        2.43      -21.27     69.97 o
  -5 -11   5     9112.76     8660.95    333.58 o
  -4 -11   5     1971.31     2057.82     54.40 o
  -3 -11   5     2013.70     2054.80     80.78 o
  -2 -11   5        0.72        6.01     10.07 o
  -1 -11   5     2740.21     2513.44     56.38 o
   0 -11   5     1054.30     1106.16     33.41 o
   1 -11   5    14137.79    13557.71    230.62 o
   2 -11   5      934.87      882.66     32.00 o
   3 -11   5     1786.07     1697.68     46.09 o
   4 -11   5      949.60      932.79     41.99 o
   5 -11   5     5131.68     5300.79    170.31 o
   6 -11   5     1560.08     1633.18     80.99 o
   7 -11   5      238.30      153.10     32.35 o
   8 -11   5      223.46      149.92     31.17 o
   9 -11   5      352.94      364.57     45.29 o
  10 -11   5     1759.06     1741.83     78.13 o
  11 -11   5      752.52      798.65     69.03 o
  12 -11   5      117.47       90.18     30.16 o
  13 -11   5        0.12      -12.23     26.39 o
  14 -11   5      315.59      351.90     46.18 o
  15 -11   5      289.85      368.19     47.67 o
  16 -11   5      372.01      464.30     59.42 o
  17 -11   5      525.09      502.12     57.14 o
 -14 -10   5        2.76       55.61     42.90 o
 -13 -10   5      130.08      135.05     48.40 o
 -12 -10   5       62.38      112.30     55.18 o
 -11 -10   5      104.28       71.66     35.71 o
 -10 -10   5     1951.06     1840.83    101.33 o
  -9 -10   5      534.21      513.14     55.98 o
  -8 -10   5     2342.53     2656.03     92.74 o
  -7 -10   5     1429.27     1309.17     58.10 o
  -6 -10   5     1044.36      993.94     64.88 o
  -5 -10   5       94.51       97.25     15.57 o
  -4 -10   5        0.16       -6.63     11.78 o
  -3 -10   5      223.55      209.14     24.75 o
  -2 -10   5       21.92        9.19     10.32 o
  -1 -10   5       35.24       45.12     15.13 o
   0 -10   5      323.42      393.87     20.17 o
   1 -10   5      375.05      367.96     20.02 o
   2 -10   5     1063.37     1016.88     34.69 o
   3 -10   5     1358.90     1283.91     39.10 o
   4 -10   5      416.00      541.35     83.96 o
   5 -10   5      134.81      139.24     56.24 o
   6 -10   5      452.32      458.83     58.35 o
   7 -10   5      856.08      805.93     56.72 o
   8 -10   5     6625.56     6285.41    186.01 o
   9 -10   5      262.70      261.31     35.05 o
  10 -10   5      887.83      914.68     58.77 o
  11 -10   5       57.24       32.22     24.57 o
  12 -10   5      164.62      183.96     33.57 o
  13 -10   5        1.69      -16.47     23.08 o
  14 -10   5     3400.84     3571.19    121.35 o
  15 -10   5      109.72      106.65     33.91 o
  16 -10   5       64.30      103.36     43.07 o
  17 -10   5      342.27      472.40     55.14 o
 -15  -9   5      203.69      173.51     53.35 o
 -14  -9   5       33.86       52.15     41.92 o
 -13  -9   5      771.72      742.90    139.70 o
 -12  -9   5      128.44      155.49     43.57 o
 -11  -9   5      566.31      440.63     57.45 o
 -10  -9   5     1288.12     1262.37     88.93 o
  -9  -9   5       27.36       27.79     28.09 o
  -8  -9   5      319.22      294.45     31.50 o
  -7  -9   5       30.73      -17.91     36.86 o
  -6  -9   5     1302.70     1419.57     96.17 o
  -5  -9   5     2304.10     2275.54     98.37 o
  -4  -9   5        0.82      -15.97      9.25 o
  -3  -9   5      173.81      225.46     28.97 o
  -2  -9   5     3099.92     3403.97     74.40 o
  -1  -9   5      945.87      959.72     30.98 o
   0  -9   5       21.94       13.08     11.00 o
   1  -9   5     5340.55     4975.81     94.90 o
   2  -9   5      199.23      202.16     16.34 o
   3  -9   5      317.02      299.83     26.08 o
   4  -9   5      100.71       91.75     19.86 o
   5  -9   5     4977.11     5067.13    153.91 o
   6  -9   5      445.95      427.10     34.11 o
   7  -9   5     3345.85     3352.53    113.60 o
   8  -9   5      588.22      596.01     42.94 o
   9  -9   5      224.95      213.01     29.96 o
  10  -9   5        7.52       -4.17     22.25 o
  11  -9   5      897.57     1013.72     62.00 o
  12  -9   5      125.39       92.42     27.46 o
  13  -9   5        7.12        4.57     23.91 o
  14  -9   5        7.02        4.87     24.78 o
  15  -9   5       62.43       49.68     30.41 o
  16  -9   5      325.25      290.48     44.24 o
  17  -9   5       39.01       33.34     64.20 o
 -15  -8   5      198.02      154.66     53.13 o
 -14  -8   5       21.04       11.17     38.35 o
 -13  -8   5       49.15      107.04     61.17 o
 -12  -8   5      321.84      350.42     55.60 o
 -11  -8   5      967.35      930.83    142.14 o
 -10  -8   5     1799.79     1739.61    131.55 o
  -9  -8   5      679.13      630.84     51.44 o
  -8  -8   5      103.24      110.47     29.96 o
  -7  -8   5      242.16      235.70     34.00 o
  -6  -8   5       24.67       21.18     19.89 o
  -5  -8   5      772.36      809.91     66.30 o
  -4  -8   5     3744.19     3412.00    108.87 o
  -3  -8   5        5.33       -4.95     10.68 o
  -2  -8   5      452.42      485.48     29.02 o
  -1  -8   5       37.75        5.64     10.86 o
   0  -8   5     3196.23     3290.45     84.66 o
   1  -8   5     2939.02     3032.95     78.21 o
   2  -8   5        5.48      -16.08     12.21 o
   3  -8   5    10202.62    10274.17    250.63 o
   4  -8   5     3362.19     3134.70    104.01 o
   5  -8   5     3980.62     4036.83     95.50 o
   6  -8   5     2176.92     2016.72     78.02 o
   7  -8   5     1052.45     1172.12     67.65 o
   8  -8   5     3257.91     3139.76     98.54 o
   9  -8   5      286.41      273.44     31.29 o
  10  -8   5     1129.34     1175.52     62.77 o
  11  -8   5      208.73      184.50     30.53 o
  12  -8   5       33.94       22.83     22.49 o
  13  -8   5     1557.53     1387.02     75.74 o
  14  -8   5     1707.52     1869.22     88.56 o
  15  -8   5        0.08      -13.11     25.52 o
  16  -8   5      732.06      789.46    241.69 o
  17  -8   5      455.07      513.69     74.06 o
 -16  -7   5       62.00       30.88     48.00 o
 -15  -7   5      366.07      294.35     61.32 o
 -14  -7   5      356.65      314.87     58.10 o
 -13  -7   5       39.95       84.18     43.02 o
 -12  -7   5     1851.98     1581.91    230.84 o
 -11  -7   5     2706.85     2426.73    116.93 o
 -10  -7   5      865.88      867.61     52.49 o
  -9  -7   5     1061.52     1222.42    122.64 o
  -8  -7   5      634.64      603.17     40.97 o
  -7  -7   5      747.97      698.91     90.88 o
  -6  -7   5        0.28       -3.89     18.10 o
  -5  -7   5      115.13      137.14     24.07 o
  -4  -7   5    26478.92    28718.98    785.39 o
  -3  -7   5        0.17      -19.16     10.38 o
  -2  -7   5     9200.32     9043.47    212.93 o
  -1  -7   5     3798.74     3816.47    101.07 o
   0  -7   5     9902.75     9846.03    232.92 o
   1  -7   5     9792.70     9428.49    226.13 o
   2  -7   5     2008.50     1682.60    102.56 o
   3  -7   5     1126.60     1100.55     62.65 o
   4  -7   5      449.15      488.94     32.31 o
   5  -7   5     6375.78     6289.69    172.23 o
   6  -7   5     2138.18     1763.15     70.40 o
   7  -7   5     5698.45     5877.45    143.65 o
   8  -7   5       63.49       71.45     23.91 o
   9  -7   5       85.65      106.10     23.02 o
  10  -7   5       88.20       92.83     23.06 o
  11  -7   5      291.68      265.46     32.93 o
  12  -7   5     1203.64     1248.46     67.61 o
  13  -7   5      117.68      164.40     30.45 o
  14  -7   5      563.52      612.17     52.49 o
  15  -7   5      292.05      326.94     57.62 o
  16  -7   5        3.70        7.57     35.43 o
  17  -7   5      238.38      277.56     57.92 o
 -16  -6   5      334.71      334.15     73.07 o
 -15  -6   5      171.40      129.73     47.96 o
 -14  -6   5      822.22      805.10     82.36 o
 -13  -6   5        2.93      -12.66     36.23 o
 -12  -6   5     3033.27     2982.52    192.36 o
 -11  -6   5     1109.57     1052.96     91.34 o
 -10  -6   5     2871.45     2811.05     94.44 o
  -9  -6   5      418.34      382.56     34.63 o
  -8  -6   5      475.08      524.47     38.77 o
  -7  -6   5      130.38      138.86     22.56 o
  -6  -6   5       34.83       53.30     21.73 o
  -5  -6   5    10733.58    10290.65    251.62 o
  -4  -6   5      430.85      443.93     31.14 o
  -3  -6   5      914.05      914.06     39.81 o
  -2  -6   5       24.10       48.18     13.49 o
  -1  -6   5        1.97       -6.23     12.22 o
   0  -6   5      280.96      327.81     32.11 o
   1  -6   5      123.82      162.20     24.80 o
   2  -6   5     1800.16     1571.90     94.92 o
   3  -6   5     5151.81     5062.13    170.17 o
   4  -6   5      107.29       56.55     22.96 o
   5  -6   5      736.13      567.91     41.00 o
   6  -6   5        0.40       -9.16     17.27 o
   7  -6   5      930.98     1079.97     59.76 o
   8  -6   5     2372.33     2435.89     91.58 o
   9  -6   5     3919.79     4103.19    128.86 o
  10  -6   5       70.21       71.83     24.89 o
  11  -6   5       52.33       25.32     23.71 o
  12  -6   5      461.77      551.39     45.49 o
  13  -6   5     2494.41     2386.56     87.72 o
  14  -6   5      535.81      562.90     48.92 o
  15  -6   5      580.29      606.59     69.88 o
  16  -6   5      149.36      167.51     65.25 o
  17  -6   5      553.44      507.50     70.67 o
 -16  -5   5      125.18      -11.19     42.26 o
 -15  -5   5       69.74      103.71     46.51 o
 -14  -5   5      234.46      125.36     45.39 o
 -13  -5   5       91.83      108.16     42.79 o
 -12  -5   5      399.82      314.06     69.41 o
 -11  -5   5      182.94      181.94     29.64 o
 -10  -5   5      783.36      845.21     48.93 o
  -9  -5   5     1468.71     1599.93     62.94 o
  -8  -5   5      563.01      551.13     33.23 o
  -7  -5   5       56.04       20.97     17.41 o
  -6  -5   5       16.67       22.35     15.41 o
  -5  -5   5     1178.84     1284.14     90.38 o
  -4  -5   5     7050.30     7297.13    152.15 o
  -3  -5   5        0.05       -1.10      9.08 o
  -2  -5   5     4776.97     4622.49    120.49 o
  -1  -5   5    19347.12    18332.63    424.29 o
   0  -5   5       43.16       38.97     17.74 o
   1  -5   5     1074.83      981.31     52.14 o
   2  -5   5    19951.91    19158.02    447.74 o
   3  -5   5        3.41        0.83     12.07 o
   5  -5   5        1.46      -12.00     14.93 o
   6  -5   5     2458.12     2516.91     73.46 o
   7  -5   5      740.00      709.32     40.76 o
   8  -5   5       59.49       26.94     16.67 o
   9  -5   5        2.49       -1.13     20.03 o
  10  -5   5      204.17      210.70     34.71 o
  11  -5   5        0.15       32.99     23.59 o
  12  -5   5      308.13      246.64     34.64 o
  13  -5   5      856.06      907.09     64.33 o
  14  -5   5     1118.61     1006.48     86.13 o
  15  -5   5       69.49       79.59     37.05 o
  16  -5   5      494.78      592.50    108.37 o
  17  -5   5        9.76       16.91     35.33 o
 -17  -4   5      584.38      636.75    112.60 o
 -16  -4   5        1.14        8.88     42.61 o
 -15  -4   5      167.27      203.36     50.80 o
 -14  -4   5        0.88       -9.12     34.25 o
 -13  -4   5       40.31       21.62     71.18 o
 -12  -4   5      735.28      814.53     47.69 o
 -11  -4   5     1000.67     1132.68     51.72 o
 -10  -4   5     1770.63     1794.53     70.83 o
  -9  -4   5      421.66      473.18     36.95 o
  -8  -4   5       77.11       61.80     18.61 o
  -7  -4   5     5468.50     5695.89    151.42 o
  -6  -4   5     1046.95     1007.51     73.01 o
  -5  -4   5     1884.64     2153.51     69.12 o
  -4  -4   5      869.79      834.87     43.58 o
  -3  -4   5     9443.92     9433.29    267.24 o
  -2  -4   5       15.21       21.79     10.68 o
  -1  -4   5     2444.38     2189.09     56.11 o
   0  -4   5     1166.08      967.31     38.20 o
   1  -4   5       71.00       77.30     15.55 o
   2  -4   5     2491.70     2494.23     58.78 o
   3  -4   5    30601.94    29421.29    586.69 o
   4  -4   5     3182.85     2929.49     77.93 o
   5  -4   5     1884.90     2413.50     79.29 o
   6  -4   5      488.41      678.58     42.73 o
   7  -4   5     1329.00     1281.50     58.61 o
   8  -4   5      119.35      124.45     17.25 o
   9  -4   5     1527.38     1643.57     48.98 o
  10  -4   5     1039.81      893.98     74.75 o
  11  -4   5      799.96      776.39     56.92 o
  12  -4   5     2822.77     2899.93     82.76 o
  13  -4   5     1886.23     1563.94     91.85 o
  14  -4   5        0.43       34.97     28.81 o
  15  -4   5     1135.41     1313.22    261.39 o
  16  -4   5      237.09      310.53     60.50 o
  17  -4   5       41.71       51.76     58.49 o
 -17  -3   5      135.32      116.38     72.90 o
 -16  -3   5     1000.80     1018.29    130.04 o
 -15  -3   5       46.29       20.92     41.55 o
 -14  -3   5      889.89      810.71     78.73 o
 -13  -3   5      184.59      201.98     48.28 o
 -12  -3   5       32.56       -2.48     18.00 o
 -11  -3   5      540.25      539.54     37.06 o
 -10  -3   5      488.61      503.41     43.62 o
  -9  -3   5     1860.88     2043.97     58.51 o
  -8  -3   5     1782.58     1871.40     48.84 o
  -7  -3   5       54.04       34.98     10.77 o
  -6  -3   5      228.37      188.24     26.40 o
  -5  -3   5    10417.57    10405.06    645.23 o
  -4  -3   5     9530.45     9539.23    278.49 o
  -3  -3   5       54.34       50.37     10.90 o
  -2  -3   5     5966.24     5635.71    119.65 o
  -1  -3   5     1755.12     2071.92     60.20 o
   0  -3   5     1523.79     1475.40     49.00 o
   1  -3   5      683.84      739.85     36.17 o
   2  -3   5    10692.56     9776.75    202.00 o
   3  -3   5        0.19        6.13     12.08 o
   4  -3   5       52.48       25.10     16.85 o
   5  -3   5        6.27      -10.61      9.68 o
   6  -3   5     2435.58     2232.99     52.98 o
   7  -3   5      122.49       65.60     14.17 o
   8  -3   5       73.58      119.33     37.97 o
   9  -3   5      122.77       95.12     23.34 o
  10  -3   5       63.78       93.23     17.51 o
  11  -3   5      713.64      710.38     36.89 o
  12  -3   5      583.64      643.92    177.17 o
  13  -3   5     1037.32     1060.78     96.99 o
  14  -3   5      279.41      240.21     46.53 o
  15  -3   5       93.06       89.14     75.86 o
  16  -3   5      574.29      460.69     92.52 o
  17  -3   5        4.60       58.42     54.14 o
 -17  -2   5      125.61      114.41     65.71 o
 -16  -2   5       93.52       61.19     64.42 o
 -15  -2   5      841.64      817.56     75.85 o
 -14  -2   5      685.97      742.35     49.77 o
 -13  -2   5      418.27      476.86     39.59 o
 -12  -2   5       98.56      119.13     23.97 o
 -11  -2   5        4.59       -9.41     15.40 o
 -10  -2   5      173.29      152.94     17.22 o
  -9  -2   5        1.41      -14.70     14.44 o
  -8  -2   5      765.47      735.20     29.42 o
  -7  -2   5     7833.25     8015.03    173.49 o
  -6  -2   5     7679.02     8075.85    248.80 o
  -5  -2   5     3757.29     4023.15    132.49 o
  -4  -2   5     7737.10     7844.22    191.79 o
  -3  -2   5       60.02      108.61     13.27 o
  -2  -2   5     3806.22     3849.33    107.92 o
  -1  -2   5     4422.44     4257.67    106.23 o
   0  -2   5     1106.23      953.23     37.09 o
   1  -2   5      141.92       69.71     15.24 o
   2  -2   5    10859.07    11004.74    261.48 o
   3  -2   5    37237.73    39672.65    894.19 o
   4  -2   5     2295.75     2502.70     59.25 o
   5  -2   5       38.47       38.83     11.19 o
   6  -2   5      144.00      208.56     17.27 o
   7  -2   5     4286.64     4175.93     92.03 o
   8  -2   5       45.47       41.86     12.92 o
   9  -2   5       64.01       72.92     14.99 o
  10  -2   5      138.95      149.28     34.33 o
  11  -2   5     1314.30     1316.20     59.86 o
  12  -2   5     2591.26     2585.56     97.96 o
  13  -2   5       39.90      108.31     34.50 o
  14  -2   5      271.59      239.46     67.89 o
  15  -2   5      309.95      284.76     49.71 o
  16  -2   5       33.68        0.05     41.43 o
  17  -2   5        0.46       26.58     49.76 o
 -17  -1   5      353.37      416.18     63.57 o
 -16  -1   5      259.48      279.65     49.89 o
 -15  -1   5      287.11      200.25     45.00 o
 -14  -1   5      358.68      443.87     54.80 o
 -13  -1   5     1158.74     1165.30     59.87 o
 -12  -1   5     1067.43     1067.25     54.27 o
 -11  -1   5      288.68      253.37     37.84 o
 -10  -1   5     1685.83     1752.97     48.00 o
  -9  -1   5     1499.30     1723.66     68.89 o
  -8  -1   5     6054.95     5793.66    142.96 o
  -7  -1   5        0.77        4.65     11.23 o
  -6  -1   5      354.23      385.08     30.20 o
  -5  -1   5     1604.74     1841.87     52.75 o
  -4  -1   5     1426.07     1638.39     53.06 o
  -3  -1   5      225.96      274.36     18.12 o
  -2  -1   5     5672.50     5455.86    161.24 o
  -1  -1   5     7486.99     7864.11    225.92 o
   0  -1   5     6189.95     6580.06    159.25 o
   1  -1   5     3193.65     2919.24     80.77 o
   2  -1   5       77.21       50.82     28.61 o
   3  -1   5      110.48       82.70     26.44 o
   4  -1   5      983.16     1154.92     44.82 o
   5  -1   5     1619.82     1539.67     42.86 o
   6  -1   5       14.28       10.80      9.56 o
   7  -1   5     2897.86     2873.12     62.60 o
   8  -1   5       35.58       14.20     10.90 o
   9  -1   5       97.01       80.83     21.70 o
  10  -1   5       21.06       36.43     16.97 o
  11  -1   5       52.86       56.25     23.58 o
  12  -1   5      214.27      202.86     33.73 o
  13  -1   5      301.03      221.55     36.36 o
  14  -1   5     2587.91     2495.23    179.36 o
  15  -1   5       58.42       18.79     45.30 o
  16  -1   5       58.83       27.75     50.82 o
  17  -1   5        2.93       -1.08     52.42 o
 -18   0   5       20.22      -55.56     50.31 o
 -17   0   5      511.66      452.83     85.30 o
 -16   0   5      286.20      290.26     52.38 o
 -15   0   5     1130.38      987.92     66.97 o
 -14   0   5      122.94       81.32     28.68 o
 -13   0   5      273.00      219.88     44.45 o
 -12   0   5      592.23      655.39     37.53 o
 -11   0   5     7503.10     7534.88    153.48 o
 -10   0   5     2214.46     2320.12     70.15 o
  -8   0   5      639.72      596.43     34.82 o
  -7   0   5        6.53        0.24     14.86 o
  -6   0   5     8457.57     9285.14    194.35 o
  -5   0   5    13929.36    14747.96    297.00 o
  -4   0   5       97.38      153.14     18.01 o
  -3   0   5     1523.34     1382.97     66.21 o
  -2   0   5     1946.75     2202.02     62.48 o
  -1   0   5     4737.20     4805.65    120.96 o
   0   0   5     5609.53     5204.17    146.67 o
   1   0   5     9205.81     9216.69    219.01 o
   2   0   5      121.52       98.26     28.43 o
   3   0   5    12625.32    12832.53    300.72 o
   4   0   5      700.65      686.17     97.65 o
   5   0   5     6799.59     7720.13    189.35 o
   6   0   5      736.16      685.46     31.72 o
   7   0   5      973.89      948.69     37.09 o
   8   0   5       12.31        9.33     12.24 o
   9   0   5      122.35      111.09     19.32 o
  10   0   5     1928.87     1974.82     77.39 o
  11   0   5      193.61      216.31     50.44 o
  12   0   5       28.50        0.75     22.39 o
  13   0   5      187.66      165.00     33.80 o
  14   0   5      110.27       83.30     40.09 o
  15   0   5      236.01      218.95     69.46 o
  16   0   5      273.25      317.84     82.83 o
 -18   1   5        0.04       43.99     38.18 o
 -17   1   5      869.09     1057.46     89.09 o
 -16   1   5       82.17       67.09     30.84 o
 -15   1   5      400.38      481.45     49.18 o
 -14   1   5        9.76      -20.60     21.82 o
 -13   1   5     5176.53     5136.17    138.61 o
 -12   1   5     1660.29     1750.16     63.22 o
 -11   1   5     1916.63     1950.11     91.97 o
 -10   1   5        0.02        8.98     12.20 o
  -9   1   5      267.95      334.26     22.81 o
  -8   1   5      144.15      124.09     19.84 o
  -7   1   5    22525.01    24610.03    690.35 o
  -6   1   5       29.81       26.45     14.79 o
  -5   1   5    11635.27    12290.12    292.49 o
  -4   1   5     3135.63     3083.51     85.80 o
  -3   1   5    25881.86    26935.50    736.47 o
  -2   1   5     1065.42     1139.46     55.65 o
  -1   1   5      420.71      604.35     30.74 o
   0   1   5        6.52       15.43     11.38 o
   1   1   5     4128.68     4104.22    105.47 o
   2   1   5      266.97      364.76     23.84 o
   4   1   5      748.87      788.81     29.98 o
   5   1   5    17340.45    17838.60    355.57 o
   6   1   5      964.21     1121.50     37.43 o
   7   1   5        1.88       27.22     11.41 o
   8   1   5      534.13      420.53     35.41 o
   9   1   5       11.70       51.93     21.07 o
  10   1   5      843.39      803.77     52.52 o
  11   1   5     4179.42     4323.97    133.92 o
  12   1   5       48.81       21.09     24.48 o
  13   1   5        1.25      -17.68     28.41 o
  14   1   5      379.92      384.85     61.10 o
  15   1   5      502.16      636.97    106.51 o
  16   1   5       80.97       51.85     50.41 o
 -18   2   5      367.83      247.25     53.65 o
 -17   2   5      717.88      751.55     76.94 o
 -16   2   5       88.72       60.16     30.03 o
 -15   2   5      138.79       98.36     43.53 o
 -14   2   5       63.78       39.69     25.08 o
 -13   2   5      152.03      151.86     23.78 o
 -12   2   5      402.36      469.01     33.31 o
 -11   2   5        5.72        9.28     14.94 o
 -10   2   5      712.31      745.59     34.41 o
  -9   2   5      789.87      959.63     38.38 o
  -8   2   5     2835.51     3027.34     71.57 o
  -7   2   5     9795.93    10643.81    325.25 o
  -6   2   5     1347.55     1368.08     57.68 o
  -5   2   5    12991.58    14118.79    411.04 o
  -3   2   5     2683.32     2234.79    123.00 o
  -2   2   5       69.16       27.83     30.16 o
  -1   2   5      566.54      628.49     37.95 o
   0   2   5     4153.11     4247.75    190.11 o
   2   2   5     5319.48     5849.11    175.84 o
   3   2   5     7592.83     8041.86    167.37 o
   4   2   5     9662.77    10250.78    210.21 o
   5   2   5     4594.33     4504.91    102.14 o
   6   2   5     1465.90     1716.03     72.23 o
   7   2   5     2131.59     2429.11     86.34 o
   8   2   5        0.29      -21.08     15.94 o
   9   2   5       33.81       56.68     21.12 o
  10   2   5      343.52      341.40     43.81 o
  11   2   5      318.78      356.43     38.58 o
  12   2   5       57.51      -15.85     37.21 o
  13   2   5     1886.71     1843.29    133.51 o
  14   2   5     1177.12     1130.15    122.19 o
  15   2   5       13.20       16.75     38.05 o
  16   2   5      214.19      258.21     77.56 o
 -18   3   5      317.26      503.82    189.45 o
 -17   3   5      260.85      229.48     40.99 o
 -16   3   5      762.98      824.72     64.92 o
 -15   3   5     1258.93     1274.06     76.98 o
 -14   3   5      776.50      855.50     48.49 o
 -13   3   5     1464.67     1543.97     58.29 o
 -12   3   5      268.24      321.42     28.96 o
 -11   3   5      270.07      278.75     26.50 o
 -10   3   5      576.77      647.98     51.60 o
  -9   3   5     3720.32     4161.60    104.62 o
  -8   3   5     3567.42     3631.59    186.00 o
  -7   3   5      273.91      256.62     21.16 o
  -6   3   5     8194.68     8528.67    179.08 o
  -5   3   5      342.59      332.99     27.73 o
  -4   3   5     4947.04     5631.58    169.96 o
  -3   3   5       20.02       -2.67     13.42 o
  -2   3   5      645.46       81.58     23.81 o
  -1   3   5        1.58      -12.26     15.29 o
   0   3   5     1152.21     1321.05     60.17 o
   1   3   5      218.22      293.71     28.48 o
   2   3   5     2949.93     3155.84     64.94 o
   3   3   5      913.39      826.26     27.19 o
   4   3   5     1128.81     1221.81     35.92 o
   5   3   5      328.10      437.37     26.10 o
   6   3   5     1963.62     1987.42     69.40 o
   7   3   5       91.15       82.74     17.70 o
   8   3   5      571.47      579.30     39.47 o
   9   3   5      168.49      206.70     29.42 o
  10   3   5      947.67     1002.57     70.66 o
  11   3   5       95.99       94.68     50.14 o
  12   3   5      239.66      295.13     52.87 o
  13   3   5      390.51      361.13     60.01 o
  14   3   5        2.87        8.60     41.74 o
  15   3   5      498.82      533.00     75.10 o
 -18   4   5      103.21       46.95     33.90 o
 -17   4   5       13.08       70.01     41.11 o
 -16   4   5      924.48      921.89     68.57 o
 -15   4   5      148.72      123.28     31.72 o
 -14   4   5     1670.40     1589.32     63.87 o
 -13   4   5     1163.25     1119.47     53.96 o
 -12   4   5      627.53      726.99     41.69 o
 -11   4   5       30.13       11.11     15.39 o
 -10   4   5       73.93       83.20     19.19 o
  -9   4   5      441.49      425.55     30.78 o
  -8   4   5      274.57      423.32     32.09 o
  -7   4   5    12665.07    12394.91    255.16 o
  -6   4   5      759.03      788.42     45.83 o
  -5   4   5     4491.57     4379.20    140.95 o
  -4   4   5     4188.66     4272.95    114.38 o
  -3   4   5     9129.10     9806.96    429.29 o
  -2   4   5      674.68       77.67     26.81 o
  -1   4   5       53.97       11.43     21.18 o
   0   4   5     4997.98     5191.47    123.02 o
   1   4   5      414.86      582.90     22.38 o
   2   4   5     6618.92     6909.25    142.56 o
   3   4   5    11761.22    11806.75    317.80 o
   4   4   5      158.62      175.65     15.44 o
   5   4   5     1062.49     1072.20     38.41 o
   6   4   5     1398.02     1474.38     66.67 o
   7   4   5       99.75      105.35     22.52 o
   8   4   5      328.11      331.40     34.20 o
   9   4   5      659.84      653.66     47.97 o
  10   4   5      259.40      221.74     31.82 o
  11   4   5       18.64       23.75     24.18 o
  12   4   5      270.22      387.64     59.86 o
  13   4   5       27.99       28.48     43.62 o
  14   4   5        7.93      -14.47     34.98 o
  15   4   5      209.06      229.55     55.59 o
 -18   5   5     1260.22     1527.31     95.22 o
 -17   5   5       26.47       14.03     28.88 o
 -16   5   5     1102.62     1161.47     92.07 o
 -15   5   5     2100.83     1874.38     72.47 o
 -14   5   5      169.05      262.48     30.01 o
 -13   5   5      114.28       84.33     21.71 o
 -12   5   5     4103.08     4293.73    105.65 o
 -11   5   5      609.37      723.58     40.25 o
 -10   5   5        7.63      -11.39     13.83 o
  -9   5   5     2809.32     2824.27     79.72 o
  -8   5   5      470.65      498.94     53.38 o
  -7   5   5      564.64      649.98     39.30 o
  -6   5   5     2149.81     2352.83     91.26 o
  -5   5   5     3779.05     3945.85     91.58 o
  -4   5   5     4629.61     4270.15     94.85 o
  -3   5   5        0.70      -11.05     12.77 o
  -2   5   5        4.22       11.11     23.71 o
  -1   5   5       19.60        8.85     10.84 o
   0   5   5     2220.70     2418.58     85.05 o
   1   5   5      605.94      768.19     46.54 o
   2   5   5     5939.06     5885.98    151.46 o
   3   5   5       48.02       64.32     15.97 o
   4   5   5     2407.64     2407.42     64.80 o
   5   5   5     4307.34     4321.53    121.89 o
   6   5   5     5132.92     5269.61    144.88 o
   7   5   5        4.06      -19.62     26.13 o
   8   5   5     1825.28     1904.57     74.92 o
   9   5   5      341.69      303.60     40.09 o
  10   5   5      631.39      643.32     49.71 o
  11   5   5       74.38       38.96     37.33 o
  12   5   5      199.27      235.45     52.34 o
  13   5   5       49.78       25.16     39.17 o
  14   5   5       20.79       61.84     77.29 o
 -18   6   5      108.51       98.03     71.88 o
 -17   6   5       82.29       58.25     32.04 o
 -16   6   5        0.66       -6.73     20.73 o
 -15   6   5      124.25       73.61     24.33 o
 -14   6   5      222.74      181.76     27.76 o
 -13   6   5     2300.46     2205.34     72.24 o
 -12   6   5     1578.15     1695.13     77.35 o
 -11   6   5     2986.05     3229.83     90.20 o
 -10   6   5     1974.32     1970.44     80.45 o
  -9   6   5      827.75      858.28     54.78 o
  -8   6   5      453.57      501.02     44.86 o
  -7   6   5     2121.29     1981.03    167.05 o
  -6   6   5     3845.24     3683.81    120.15 o
  -5   6   5     8768.53     8924.52    184.97 o
  -4   6   5      125.37      100.67     14.63 o
  -3   6   5       86.94       91.60     17.80 o
  -2   6   5     7124.40     7354.68    181.65 o
  -1   6   5     6653.39     6837.97    169.98 o
   0   6   5     2308.30     2148.10     76.97 o
   1   6   5      941.89      812.72     36.47 o
   2   6   5     1176.60     1418.04     63.58 o
   3   6   5     3155.36     3197.20    118.33 o
   4   6   5     4719.28     4886.73    119.57 o
   5   6   5      170.01      144.62     57.51 o
   6   6   5     1237.63     1401.98     60.63 o
   7   6   5     5007.60     5079.11    145.40 o
   8   6   5      902.05     1198.48     95.21 o
   9   6   5       88.51       68.88     25.24 o
  10   6   5      387.01      392.27     56.25 o
  11   6   5        0.10      -43.47     29.43 o
  12   6   5       91.88       51.94     76.49 o
  13   6   5       11.56        6.00     67.96 o
  14   6   5        5.06      -24.76     40.82 o
 -17   7   5       24.59       28.66     24.85 o
 -16   7   5       62.88       46.06     24.39 o
 -15   7   5      310.25      325.91     34.96 o
 -14   7   5       26.78       11.65     20.38 o
 -13   7   5      284.19      213.54     27.27 o
 -12   7   5       59.29       32.71     17.72 o
 -11   7   5      192.19      180.81     23.09 o
 -10   7   5     4325.36     4454.79    206.58 o
  -9   7   5     2822.25     2817.00     88.47 o
  -8   7   5      359.71      322.68     35.35 o
  -7   7   5     2776.61     2834.51     97.97 o
  -6   7   5      996.89     1121.53     37.96 o
  -5   7   5     2009.76     1984.12     85.71 o
  -4   7   5     1929.57     1836.48     78.37 o
  -3   7   5     2624.68     2606.85    233.34 o
  -2   7   5      291.23      314.59     23.81 o
  -1   7   5     2231.02     2589.48     85.54 o
   0   7   5    11364.43    11550.95    276.68 o
   1   7   5       11.75       15.66     13.63 o
   2   7   5     5491.97     5566.47    146.42 o
   3   7   5        1.14      -17.45     35.41 o
   4   7   5       30.44        0.31     31.99 o
   5   7   5        4.88       -1.30     21.37 o
   6   7   5      361.12      324.84     51.21 o
   7   7   5      359.25      424.22     43.71 o
   8   7   5      250.14      256.36     34.39 o
   9   7   5     2035.56     2042.00     84.78 o
  10   7   5      566.88      567.63    115.06 o
  11   7   5       17.72      -45.88     32.96 o
  12   7   5        0.63        8.72     47.06 o
  13   7   5      230.05      141.48     51.25 o
 -17   8   5      490.32      558.40     46.20 o
 -16   8   5      124.67      154.83     29.25 o
 -15   8   5      217.54      304.10     56.08 o
 -14   8   5     3417.43     3478.13     97.75 o
 -13   8   5        1.39       -6.30     17.15 o
 -12   8   5       24.79       35.50     18.21 o
 -11   8   5     2159.73     2334.91     75.73 o
 -10   8   5       90.36       66.93     18.97 o
  -9   8   5        0.55      -19.23     18.78 o
  -8   8   5      362.81      132.68    130.73 o
  -7   8   5      137.39      161.94     26.59 o
  -6   8   5     1100.63      987.12     62.89 o
  -5   8   5      394.76      384.55     41.05 o
  -4   8   5       27.97       73.00     20.55 o
  -3   8   5       28.62       26.20     13.61 o
  -2   8   5     2038.05     2466.99     64.67 o
  -1   8   5      744.04      817.03     33.06 o
   0   8   5     1384.65     1333.43     43.03 o
   1   8   5     1728.79     1697.09     51.62 o
   2   8   5       27.82       38.67     17.30 o
   3   8   5        4.58       24.48     27.32 o
   4   8   5     4382.35     4666.69    231.94 o
   5   8   5        2.51      -34.39     40.43 o
   6   8   5       16.64       60.53     32.57 o
   7   8   5      417.45      406.15     51.54 o
   8   8   5       38.48      -24.97     31.74 o
   9   8   5      206.32      187.42     46.42 o
  10   8   5        0.19      -38.61     33.85 o
  11   8   5        1.67      -53.76     34.34 o
  12   8   5      111.31       56.10     64.43 o
 -17   9   5        3.90      -14.56     43.16 o
 -16   9   5       77.44       90.72     32.12 o
 -15   9   5       25.73        8.42     27.77 o
 -14   9   5        7.40      -31.79     22.98 o
 -13   9   5      431.50      504.32     47.44 o
 -12   9   5     1873.16     1889.04     84.70 o
 -11   9   5       27.26       50.37     27.39 o
 -10   9   5     1342.80     1266.50     71.24 o
  -9   9   5     5233.23     5094.69    184.01 o
  -8   9   5     4735.48     4846.88    349.91 o
  -7   9   5      189.40      245.31     39.23 o
  -6   9   5     1431.19     1529.66     79.88 o
  -5   9   5        8.40        0.19     15.80 o
  -4   9   5      447.79      664.83     33.79 o
  -3   9   5       62.88       75.63     14.99 o
  -2   9   5      511.42      522.79     48.88 o
  -1   9   5      758.53      817.02     34.41 o
   0   9   5     2080.91     2256.93     62.83 o
   1   9   5       38.76       20.17     16.96 o
   2   9   5     3624.27     3680.87    129.31 o
   3   9   5      212.92      179.69     46.12 o
   4   9   5      749.35      821.55     60.95 o
   5   9   5     1804.37     1862.14     89.97 o
   6   9   5     1219.71     1310.49    100.49 o
   7   9   5     1443.83     1321.47     90.46 o
   8   9   5      211.80      257.62     49.40 o
   9   9   5      297.74      385.72     66.39 o
  10   9   5       13.82       39.54     39.20 o
  11   9   5       24.08      -32.53     37.22 o
  12   9   5      547.04      482.89     72.24 o
 -17  10   5      525.06      566.96     76.64 o
 -16  10   5       20.71       28.04     39.40 o
 -15  10   5        1.35        7.02     33.43 o
 -14  10   5        0.11       16.45     32.14 o
 -13  10   5      421.14      509.06     60.48 o
 -12  10   5      256.94      185.98     42.12 o
 -11  10   5     1193.16     1363.92    135.43 o
 -10  10   5      107.36       82.38     37.31 o
  -9  10   5     1134.90     1186.06    201.31 o
  -8  10   5     3625.39     4048.57    166.68 o
  -7  10   5     1415.36     1395.71    153.38 o
  -6  10   5     1854.80     1703.25    144.17 o
  -5  10   5     1068.91     1106.55     73.79 o
  -4  10   5     1114.06      914.46     67.58 o
  -3  10   5     1207.42     1329.35     56.20 o
  -2  10   5       44.44       33.13     14.06 o
  -1  10   5     1126.00     1125.89     62.67 o
   0  10   5      832.40      932.51     58.92 o
   1  10   5       33.94       21.47     18.32 o
   2  10   5      135.13      195.71     26.74 o
   3  10   5      160.12      221.74     34.76 o
   4  10   5       30.18       38.52     28.81 o
   5  10   5       49.48       48.81     29.09 o
   6  10   5      292.38      271.83     44.59 o
   7  10   5     5712.84     5754.48    207.65 o
   8  10   5       61.20       -6.29     59.53 o
   9  10   5       48.83       73.95     42.11 o
  10  10   5      830.10      932.06    121.95 o
  11  10   5       64.10      -29.18     40.84 o
 -16  11   5      151.14      156.89     49.39 o
 -15  11   5      833.27      791.08     96.31 o
 -14  11   5      139.27      189.10     47.31 o
 -13  11   5      521.10      573.79     66.83 o
 -12  11   5      514.10      479.70     58.28 o
 -11  11   5       42.70       56.47     48.66 o
 -10  11   5       54.12       28.39     48.85 o
  -9  11   5      632.32      448.79     82.39 o
  -8  11   5    13223.56    13570.42    518.30 o
  -7  11   5      239.37      120.38     36.93 o
  -6  11   5      854.91      892.11     73.51 o
  -5  11   5     1583.46     1686.54    135.84 o
  -4  11   5      396.81      475.73     50.72 o
  -3  11   5     1022.62      946.52     65.01 o
  -2  11   5      177.83      171.03     33.81 o
  -1  11   5       15.82        8.55     16.41 o
   0  11   5      643.46      712.66     63.77 o
   1  11   5     2036.91     2266.18    105.16 o
   2  11   5      174.67      124.16     30.32 o
   3  11   5     1081.71     1102.55     68.21 o
   4  11   5      373.30      503.63     96.60 o
   5  11   5        3.68      -31.57     25.20 o
   6  11   5      169.89      178.93     42.60 o
   7  11   5      829.67     1096.90    107.58 o
   8  11   5       73.98       81.04     43.70 o
   9  11   5       53.64      -10.04     40.69 o
  10  11   5        2.76       60.53     43.71 o
 -16  12   5      186.39      151.17     68.16 o
 -15  12   5      136.58      105.96     45.03 o
 -14  12   5       18.29      -11.90     34.27 o
 -13  12   5      443.74      431.64     59.48 o
 -12  12   5      241.56      346.88     52.09 o
 -11  12   5       23.73       30.33     37.86 o
 -10  12   5      159.36      159.04     48.13 o
  -9  12   5       58.40       27.70     35.11 o
  -8  12   5      102.72       57.04     34.00 o
  -7  12   5       31.84       -6.44     28.94 o
  -6  12   5      421.35      348.67     50.78 o
  -5  12   5     1519.86     1340.18     85.26 o
  -4  12   5      459.86      589.37     56.76 o
  -3  12   5      149.58      127.05     32.21 o
  -2  12   5      702.91      697.76     69.11 o
  -1  12   5      165.18      105.24     62.76 o
   0  12   5      493.69      577.59     54.12 o
   1  12   5     1372.58     1458.38     80.08 o
   2  12   5      501.22      464.51     55.64 o
   3  12   5      271.91      297.37     42.40 o
   4  12   5      981.22     1015.65    142.65 o
   5  12   5     2186.00     2327.40    109.51 o
   6  12   5       94.05      112.51     45.17 o
   7  12   5      323.03      308.22     54.33 o
   8  12   5        2.29      -55.06     33.04 o
   9  12   5       46.96      -54.82     39.66 o
 -15  13   5        9.41      -37.85     34.20 o
 -14  13   5      605.11      690.41     75.76 o
 -13  13   5      285.17      398.89     73.51 o
 -12  13   5       49.84        8.04     42.52 o
 -11  13   5       12.61       -3.21     37.72 o
 -10  13   5      745.07      842.54     86.08 o
  -9  13   5      950.57      934.33     87.29 o
  -8  13   5       40.60       43.60     33.76 o
  -7  13   5       21.98       50.41     33.58 o
  -6  13   5        2.75       22.54     29.59 o
  -5  13   5      519.07      459.82     55.21 o
  -4  13   5      115.66       81.68     33.60 o
  -3  13   5     3581.97     3683.57    181.53 o
  -2  13   5      446.43      424.45     81.96 o
  -1  13   5     2218.52     2183.02    102.34 o
   0  13   5      968.38     1047.77     74.89 o
   1  13   5     1080.15      941.26     90.82 o
   2  13   5      249.09      309.26     58.64 o
   3  13   5      261.37      172.09     52.44 o
   4  13   5      134.88      115.84     52.08 o
   5  13   5       33.08       83.48     44.66 o
   6  13   5      130.69      135.92     54.73 o
   7  13   5     1929.93     2073.90    111.74 o
   8  13   5      126.65       76.27     44.58 o
 -14  14   5      173.78      249.35     54.38 o
 -13  14   5       68.23      160.15     46.51 o
 -12  14   5      672.68      549.27     66.11 o
 -11  14   5      114.21       73.65     36.55 o
 -10  14   5       80.85       15.19     39.22 o
  -9  14   5       25.42       28.08     34.43 o
  -8  14   5        0.02       -3.69     29.19 o
  -7  14   5     2249.18     2515.27    126.33 o
  -6  14   5       80.03       50.57     35.07 o
  -5  14   5     1518.56     1575.90     96.74 o
  -4  14   5      120.75       95.18     34.72 o
  -3  14   5        0.41       16.50     27.80 o
  -2  14   5      484.57      429.61     51.91 o
  -1  14   5     1036.69     1391.63     84.21 o
   0  14   5      759.08      681.79     77.32 o
   1  14   5      713.47      620.75     77.14 o
   2  14   5     1879.15     1818.67    125.11 o
   3  14   5       27.88       20.26     43.63 o
   4  14   5       46.46        5.21     40.20 o
   5  14   5      546.54      685.00     92.55 o
   6  14   5       14.70       18.29     44.97 o
   7  14   5        0.43      -20.90     41.26 o
 -13  15   5        5.56       13.74     36.05 o
 -12  15   5        1.85       37.82     39.28 o
 -11  15   5       77.65       40.19     36.28 o
 -10  15   5     1689.14     1789.96    121.48 o
  -9  15   5      362.90      352.71     60.33 o
  -8  15   5        4.16       26.39     36.50 o
  -7  15   5       58.21       41.94     33.60 o
  -6  15   5      440.44      456.12     60.98 o
  -5  15   5       34.96      -17.56     28.96 o
  -4  15   5      613.78      634.54     65.33 o
  -3  15   5       53.36       -1.45     29.64 o
  -2  15   5      369.79      424.69     52.54 o
  -1  15   5      125.70       75.90     35.20 o
   0  15   5        0.71       17.96     37.19 o
   1  15   5      463.36      451.90     66.91 o
   2  15   5       43.65       16.52     38.91 o
   3  15   5     1925.79     1666.84    124.31 o
   4  15   5       16.51       -7.63     43.82 o
   5  15   5      150.46      111.80     56.22 o
 -12  16   5      260.85      290.21     55.16 o
 -11  16   5        6.54        3.31     36.56 o
 -10  16   5      745.35      525.87     76.26 o
  -9  16   5        0.79       -5.87     36.35 o
  -8  16   5      107.54       97.69     45.75 o
  -7  16   5      408.82      480.74     64.70 o
  -6  16   5      531.73      423.62     58.99 o
  -5  16   5       94.33       84.99     51.39 o
  -4  16   5      114.73       37.66     35.41 o
  -3  16   5       84.80       21.56     32.32 o
  -2  16   5      202.50      176.11     42.41 o
  -1  16   5     1299.01     1470.48    110.01 o
   0  16   5        0.52       22.01     40.15 o
   1  16   5      137.14       69.58     44.87 o
   2  16   5       99.68       62.85     47.12 o
   3  16   5      641.73      667.55     90.07 o
   4  16   5       14.31       18.01     45.97 o
 -10  17   5      122.39      221.80     48.59 o
  -9  17   5       25.90      -30.38     39.05 o
  -8  17   5       63.05       69.15     44.16 o
  -7  17   5       16.01        5.97     38.48 o
  -6  17   5        4.88       33.14     56.54 o
  -5  17   5      533.76      397.78     58.01 o
  -4  17   5      557.67      548.22     64.76 o
  -3  17   5     2064.94     1990.98    145.58 o
  -2  17   5      709.72      858.67     90.04 o
  -1  17   5       50.16        1.73     39.39 o
   0  17   5      234.54      256.83     60.43 o
   1  17   5        8.66       67.24     45.07 o
   2  17   5      700.02      725.49     91.27 o
  -8  18   5      647.52      599.05     76.65 o
  -7  18   5      424.34      424.10    132.17 o
  -6  18   5       15.38      -15.16     40.66 o
  -5  18   5      634.03      537.40     67.38 o
  -4  18   5      235.49      183.56     44.94 o
  -3  18   5        1.73      -36.96     38.89 o
  -2  18   5      819.61      891.72     93.49 o
  -1  18   5      377.27      241.20     59.31 o
   2 -22   6       26.07       42.21     41.37 o
   3 -22   6     1942.64     1885.04    107.78 o
   4 -22   6        6.06        4.80     23.03 o
   5 -22   6        0.28      -22.47     24.60 o
   6 -22   6       22.87       21.72     27.04 o
  -2 -21   6       41.74       52.96     56.86 o
  -1 -21   6       27.79       15.01     25.93 o
   0 -21   6      208.42      199.37     49.75 o
   1 -21   6     1511.32     1592.61    223.84 o
   2 -21   6       87.34       68.70     35.69 o
   3 -21   6       62.54       32.88     21.99 o
   4 -21   6       24.30        9.44     22.59 o
   5 -21   6      246.69      243.54     35.44 o
   6 -21   6        0.23       -0.22     23.83 o
   7 -21   6     1254.15     1277.05     77.45 o
   8 -21   6       10.21        9.39     27.36 o
   9 -21   6       14.30       11.45     28.38 o
  -4 -20   6      627.67      654.00     62.71 o
  -3 -20   6      763.02      748.38     64.51 o
  -2 -20   6       10.35        5.16     25.34 o
  -1 -20   6      118.12      147.39     27.54 o
   0 -20   6      326.42      312.99     37.15 o
   1 -20   6     1544.93     1602.26     91.20 o
   2 -20   6       89.92       72.96     33.15 o
   3 -20   6     1002.26     1011.15     71.95 o
   4 -20   6        1.64       -2.67     20.75 o
   5 -20   6      643.84      743.45     50.15 o
   6 -20   6       37.93       35.61     24.78 o
   7 -20   6       35.97       36.62     26.05 o
   8 -20   6      105.75      146.32     40.92 o
   9 -20   6       59.75       57.55     29.59 o
  10 -20   6      122.43       84.59     31.36 o
  11 -20   6       15.59      -27.21     27.25 o
  -6 -19   6        0.61       24.35     26.31 o
  -5 -19   6     1360.96     1241.22    169.66 o
  -4 -19   6        0.14      -29.29     26.51 o
  -3 -19   6      454.33      385.26     48.04 o
  -2 -19   6        2.31       33.57     23.36 o
  -1 -19   6        8.69       -5.42     24.27 o
   0 -19   6      285.71      301.28     81.70 o
   1 -19   6      109.05      133.49     22.95 o
   2 -19   6       28.91       21.76     19.31 o
   3 -19   6      158.56      141.16     25.16 o
   4 -19   6       73.58       49.82     27.64 o
   5 -19   6       48.42        3.16     22.27 o
   6 -19   6      349.39      338.81     38.13 o
   7 -19   6      229.99      174.67     32.62 o
   8 -19   6       21.97       -6.01     24.83 o
   9 -19   6       70.81       80.82     32.78 o
  10 -19   6       36.86       12.27     26.84 o
  11 -19   6        1.32       -8.22     26.28 o
  12 -19   6      284.32      272.95     41.15 o
  -7 -18   6      267.92      187.40     45.88 o
  -6 -18   6      952.64      939.88     61.01 o
  -5 -18   6       87.32       60.17     33.09 o
  -4 -18   6       93.63       75.26     32.14 o
  -3 -18   6     1113.16     1049.48    154.78 o
  -2 -18   6       38.40       37.22     22.97 o
  -1 -18   6        5.20       33.30     21.55 o
   0 -18   6      366.61      341.72     29.76 o
   1 -18   6      862.64      927.47     72.49 o
   2 -18   6     1215.22     1227.29     72.97 o
   3 -18   6      241.73      213.24     26.98 o
   4 -18   6     1450.66     1434.40     63.72 o
   5 -18   6        0.56      -15.22     19.23 o
   6 -18   6        4.58        9.96     21.71 o
   7 -18   6        1.09       26.83     24.15 o
   8 -18   6      249.70      222.78     41.64 o
   9 -18   6     1335.45     1286.08     72.34 o
  10 -18   6       37.24       32.27     26.37 o
  11 -18   6      402.38      494.08     48.53 o
  12 -18   6       12.21      -12.48     30.40 o
  13 -18   6       86.20       66.82     37.00 o
  -8 -17   6      218.30      189.99     52.02 o
  -7 -17   6      177.22      273.14     38.45 o
  -6 -17   6      998.46      991.95     78.98 o
  -5 -17   6      696.58      753.62     65.75 o
  -4 -17   6     1015.15      965.75     72.92 o
  -3 -17   6      442.69      441.09     45.95 o
  -2 -17   6       12.87       12.55     21.59 o
  -1 -17   6      676.82      797.48     41.88 o
   0 -17   6      782.95      840.68     42.56 o
   1 -17   6     1338.05     1317.43     57.45 o
   2 -17   6     1493.04     1367.74     64.00 o
   3 -17   6        6.90       -9.41     17.40 o
   4 -17   6      750.36      691.59     51.62 o
   5 -17   6      234.04      243.59     30.22 o
   6 -17   6      104.20      118.75     26.30 o
   7 -17   6     1864.77     2009.37     82.34 o
   8 -17   6      538.28      536.83     46.79 o
   9 -17   6      595.55      579.98     58.07 o
  10 -17   6     2625.79     2753.31     96.12 o
  11 -17   6        5.55        8.59     26.43 o
  12 -17   6       16.88       13.70     36.36 o
  13 -17   6       30.93       60.19     33.34 o
  14 -17   6      159.12      100.14     41.32 o
  -9 -16   6      179.99      221.90     70.93 o
  -8 -16   6      663.12      678.90     70.14 o
  -7 -16   6      906.16      962.18     62.42 o
  -6 -16   6      541.60      501.61    102.89 o
  -5 -16   6      102.60      188.38     54.21 o
  -4 -16   6     1951.60     1965.24     80.32 o
  -3 -16   6      132.17      129.35     27.58 o
  -2 -16   6      135.48      123.25     40.36 o
  -1 -16   6       44.21        5.48     15.77 o
   0 -16   6      272.17      340.99     36.34 o
   1 -16   6        8.21       22.52     14.34 o
   2 -16   6      626.59      669.65     32.35 o
   3 -16   6       86.42       62.51     16.17 o
   4 -16   6      129.48      170.26     25.27 o
   5 -16   6        2.86      -19.44     17.90 o
   6 -16   6       21.84       15.61     20.86 o
   7 -16   6        2.39      -14.16     20.84 o
   8 -16   6     3108.17     2926.25     94.26 o
   9 -16   6     1236.37     1349.19     70.64 o
  10 -16   6      557.89      546.05     63.80 o
  11 -16   6        2.26       -1.69     26.16 o
  12 -16   6      625.48      573.69     92.31 o
  13 -16   6       26.47       -3.28     28.79 o
  14 -16   6     1435.50     1463.58     92.02 o
  15 -16   6       14.02       -5.92     40.73 o
 -10 -15   6      368.22      310.60     68.67 o
  -9 -15   6        2.61       63.16     40.17 o
  -8 -15   6       22.77       38.86     24.87 o
  -7 -15   6     3317.92     3304.18    163.05 o
  -6 -15   6       24.87        0.16     28.34 o
  -5 -15   6     2498.43     2351.31    108.66 o
  -4 -15   6      468.15      458.38     41.10 o
  -3 -15   6       50.13       45.45     21.56 o
  -2 -15   6        1.62       -2.16     16.09 o
  -1 -15   6      286.64      334.42     23.23 o
   0 -15   6      882.64      983.45     42.55 o
   1 -15   6      274.63      207.53     22.70 o
   2 -15   6       26.69       -2.03     14.77 o
   3 -15   6      202.06      195.70     31.05 o
   4 -15   6       47.31       36.81     20.39 o
   5 -15   6     2290.20     2278.56     73.92 o
   6 -15   6       53.78       85.39     22.74 o
   7 -15   6     1027.52     1002.74     73.44 o
   8 -15   6     1048.43     1029.32     58.89 o
   9 -15   6      547.69      584.52     50.98 o
  10 -15   6     2415.02     2472.38     96.01 o
  11 -15   6        0.63      -17.03     23.72 o
  12 -15   6      805.33      831.53     65.74 o
  13 -15   6       11.61        5.50     28.44 o
  14 -15   6        0.81      -21.87     27.02 o
  15 -15   6       57.92       98.66     37.01 o
 -11 -14   6     1354.22     1255.67    101.99 o
 -10 -14   6        3.70       47.22     73.30 o
  -9 -14   6        2.00      -11.53     29.41 o
  -8 -14   6      127.79       71.84     28.72 o
  -7 -14   6        2.64       36.28     28.04 o
  -6 -14   6      234.18      154.80     36.73 o
  -5 -14   6     4498.85     4420.61    135.47 o
  -4 -14   6       87.40       59.77     29.30 o
  -3 -14   6     1693.73     1744.65     73.42 o
  -2 -14   6       10.88       22.45     14.10 o
  -1 -14   6       72.64       54.51     14.00 o
   0 -14   6        0.21      -12.33     11.16 o
   1 -14   6      105.66       59.95     13.97 o
   2 -14   6     1201.51     1224.44     43.06 o
   3 -14   6     1659.03     1785.78     50.97 o
   4 -14   6        4.71       -6.32     15.78 o
   5 -14   6      156.13      166.57     27.10 o
   6 -14   6     2925.82     2817.44     84.95 o
   7 -14   6     1095.77     1107.90     57.54 o
   8 -14   6       86.15       51.29     21.11 o
   9 -14   6     2493.67     2351.50     92.94 o
  10 -14   6      119.95       49.52     41.56 o
  11 -14   6       16.41        5.05     24.39 o
  12 -14   6      118.99      110.32     33.26 o
  13 -14   6      587.28      639.91     58.63 o
  14 -14   6       41.10       97.81     33.42 o
  15 -14   6      482.92      580.40     83.44 o
  16 -14   6      740.84      815.99     80.71 o
 -12 -13   6      139.49      103.96     46.49 o
 -11 -13   6      274.61      356.52     90.00 o
 -10 -13   6       11.97       25.69     33.49 o
  -9 -13   6       75.61       73.98     37.02 o
  -8 -13   6       12.51       -7.25     20.29 o
  -7 -13   6     1252.23     1261.45    115.03 o
  -6 -13   6      715.75      746.71     60.50 o
  -5 -13   6     1327.73     1467.77     66.28 o
  -4 -13   6      603.26      491.86     41.50 o
  -3 -13   6      316.60      364.05     28.96 o
  -2 -13   6      553.98      669.32     32.97 o
  -1 -13   6      290.01      259.27     23.01 o
   0 -13   6      904.81     1023.37     36.29 o
   1 -13   6       94.62       76.01     13.99 o
   2 -13   6     5292.79     4986.86    101.64 o
   3 -13   6      424.77      531.47     36.42 o
   4 -13   6       54.24       64.58     15.97 o
   5 -13   6        0.71       10.82     16.29 o
   6 -13   6     3693.98     3358.01    153.06 o
   7 -13   6     2384.31     2323.01    125.69 o
   8 -13   6      926.65      972.00     59.75 o
   9 -13   6     1461.47     1405.64    106.58 o
  10 -13   6        5.21       15.89     24.65 o
  11 -13   6     1296.42     1259.08     74.80 o
  12 -13   6     1330.45     1206.81     75.21 o
  13 -13   6       32.74        8.02     27.54 o
  14 -13   6      217.63      295.16     44.62 o
  15 -13   6      383.54      319.34     47.17 o
  16 -13   6       73.63       47.18     34.92 o
 -13 -12   6      370.30      320.59     62.73 o
 -12 -12   6      461.93      468.61     65.31 o
 -11 -12   6      236.80      142.74     59.45 o
 -10 -12   6      424.99      319.04     86.98 o
  -9 -12   6      352.03      384.32     52.62 o
  -8 -12   6      130.69       97.40     26.33 o
  -7 -12   6       66.01       62.21     22.51 o
  -6 -12   6     3515.33     3577.11    113.28 o
  -5 -12   6        0.40      -11.71     17.19 o
  -4 -12   6     1649.03     1730.68     69.22 o
  -3 -12   6      821.18      834.69     35.66 o
  -2 -12   6      163.55      209.94     19.55 o
  -1 -12   6      933.76     1106.98     36.51 o
   0 -12   6     2071.04     2062.15     51.84 o
   1 -12   6      392.39      307.19     21.02 o
   2 -12   6        7.62       15.46     12.16 o
   3 -12   6     2163.05     2060.54     54.40 o
   4 -12   6      482.72      490.76     29.11 o
   5 -12   6       69.76       55.64     22.71 o
   6 -12   6      827.54      931.72    138.17 o
   7 -12   6        3.98       -0.83     21.15 o
   8 -12   6     1484.08     1488.67     80.79 o
   9 -12   6      678.37      584.03     55.47 o
  10 -12   6     1149.19     1145.19     68.11 o
  11 -12   6     1422.23     1372.29     76.69 o
  12 -12   6      561.10      564.42     61.79 o
  13 -12   6      128.24      100.30     31.26 o
  14 -12   6       89.50       33.83     29.00 o
  15 -12   6       83.21       89.24     35.11 o
  16 -12   6        9.37       21.22     31.84 o
 -13 -11   6      276.53      307.64     61.09 o
 -12 -11   6     1430.96     1568.97    111.67 o
 -11 -11   6       22.14       34.66     41.06 o
 -10 -11   6        6.72       34.05     30.65 o
  -9 -11   6       50.27       22.78     33.02 o
  -8 -11   6      590.37      499.64     55.82 o
  -7 -11   6      626.48      552.05     43.28 o
  -6 -11   6     3520.17     3567.47    143.28 o
  -5 -11   6       31.53        9.78     24.09 o
  -4 -11   6       66.67      117.18     23.59 o
  -3 -11   6     1815.19     2017.71     53.71 o
  -2 -11   6     1197.75     1269.31     41.02 o
  -1 -11   6     4099.78     4089.45     83.23 o
   0 -11   6     4168.77     3957.86     81.65 o
   1 -11   6     3151.25     3267.23     71.39 o
   2 -11   6     7411.93     7110.26    133.26 o
   3 -11   6       56.09       39.80     13.62 o
   4 -11   6        7.73        5.94     15.51 o
   5 -11   6      237.98      161.27     37.61 o
   6 -11   6     4367.85     4569.64    130.82 o
   7 -11   6     1017.33      880.61     48.14 o
   8 -11   6      231.29      251.29     37.41 o
   9 -11   6      131.70      113.93     31.39 o
  10 -11   6      232.98      272.38     35.55 o
  11 -11   6      109.31       51.17     28.39 o
  12 -11   6        2.08        8.75     25.82 o
  13 -11   6      888.73      918.84     65.78 o
  14 -11   6      244.04      331.99     46.03 o
  15 -11   6      487.91      470.76     65.85 o
  16 -11   6        0.09       -3.40     34.10 o
  17 -11   6      337.24      340.27     45.81 o
 -14 -10   6      158.54      230.39    108.27 o
 -13 -10   6      541.22      647.68     77.18 o
 -12 -10   6       52.58      103.91     41.57 o
 -11 -10   6      296.50      289.50     49.57 o
 -10 -10   6      705.90      652.74     89.64 o
  -9 -10   6        0.80        0.45     21.75 o
  -8 -10   6     1079.85     1129.36     71.70 o
  -7 -10   6        0.10       -9.76     23.18 o
  -6 -10   6     2441.05     2347.54    139.57 o
  -5 -10   6       38.05       12.27     32.86 o
  -4 -10   6      329.98      459.36     26.95 o
  -3 -10   6     9262.77    10170.49    216.42 o
  -2 -10   6     3243.02     3315.74     75.27 o
  -1 -10   6      335.63      305.27     19.69 o
   0 -10   6      641.13      582.71     26.53 o
   1 -10   6     2493.95     2397.75     56.39 o
   2 -10   6      784.57      846.03     32.61 o
   3 -10   6     3176.07     3418.49     85.45 o
   4 -10   6      237.13      288.22     99.24 o
   5 -10   6     3747.68     3749.10    109.75 o
   6 -10   6     1048.17     1017.95     49.53 o
   7 -10   6      102.64       79.58     23.66 o
   8 -10   6      224.96      209.28     29.99 o
   9 -10   6      304.00      243.35     32.31 o
  10 -10   6      853.31      899.17     58.41 o
  11 -10   6      424.15      387.80     55.16 o
  12 -10   6        2.49       17.22     24.04 o
  13 -10   6       52.26       57.83     28.91 o
  14 -10   6       75.87       63.99     28.86 o
  15 -10   6     2320.34     2416.59     99.54 o
  16 -10   6       12.48       14.51     27.53 o
  17 -10   6      259.30      275.73     62.99 o
 -15  -9   6      155.72      159.64     52.79 o
 -14  -9   6      311.55      241.08     78.28 o
 -13  -9   6       38.63       60.98     40.14 o
 -12  -9   6     1963.73     1767.56    103.61 o
 -11  -9   6        4.59      -26.59     30.75 o
 -10  -9   6       35.76       19.51     29.88 o
  -9  -9   6     1106.35     1052.64     54.17 o
  -8  -9   6        1.11       -2.03     24.03 o
  -7  -9   6     6386.84     6217.92    201.67 o
  -6  -9   6      452.39      340.47     55.97 o
  -5  -9   6     1227.46     1083.20     85.16 o
  -4  -9   6      512.82      456.08     31.04 o
  -3  -9   6      794.16      827.08     37.55 o
  -2  -9   6     1620.97     1397.71     50.62 o
  -1  -9   6       23.81       45.11     15.30 o
   0  -9   6     4204.23     4519.65    108.64 o
   1  -9   6     9988.27    10434.65    222.64 o
   2  -9   6      555.92      568.68     41.26 o
   3  -9   6      188.11      175.35     59.72 o
   4  -9   6       17.17       -7.62     17.80 o
   5  -9   6      696.99      883.71     43.60 o
   6  -9   6      629.53      697.57     40.07 o
   7  -9   6    15632.63    15433.53    337.05 o
   8  -9   6        0.48      -18.49     14.71 o
   9  -9   6      129.57      129.57     26.06 o
  10  -9   6       53.14       69.45     30.03 o
  11  -9   6      341.41      369.24     40.53 o
  12  -9   6     1629.38     1531.43     79.47 o
  13  -9   6     1408.08     1432.53     80.33 o
  14  -9   6       11.39       -6.13     27.23 o
  15  -9   6        0.03       -1.63     24.45 o
  16  -9   6      215.70      184.37     48.69 o
  17  -9   6       39.20       52.43     42.08 o
 -15  -8   6        1.68      -37.65     38.73 o
 -14  -8   6        1.62        8.25     40.20 o
 -13  -8   6      126.06       33.88     72.68 o
 -12  -8   6      288.76      214.54     47.50 o
 -11  -8   6     1709.75     1544.11     98.04 o
 -10  -8   6        0.51      -15.54     23.26 o
  -9  -8   6       39.65       15.00     18.15 o
  -8  -8   6       18.83       38.47     18.11 o
  -7  -8   6      544.97      641.43     51.23 o
  -6  -8   6       48.78       57.84     21.14 o
  -5  -8   6       11.25      -14.82     32.95 o
  -4  -8   6     5127.16     5005.86    153.06 o
  -3  -8   6      429.62      355.14     29.23 o
  -2  -8   6        4.43       24.34     17.95 o
  -1  -8   6      553.29      524.29     31.94 o
   0  -8   6     6267.36     6238.52    139.86 o
   1  -8   6        0.77      -15.09     12.45 o
   2  -8   6      320.78      318.11     52.36 o
   3  -8   6      296.42      275.13     48.66 o
   4  -8   6     3999.75     3955.38    103.16 o
   5  -8   6      690.57      704.61     41.74 o
   6  -8   6      118.11      118.48     26.03 o
   7  -8   6     1790.77     1686.31     74.15 o
   8  -8   6      496.35      480.53     42.59 o
   9  -8   6       14.08       17.55     18.92 o
  10  -8   6      972.55     1052.37     60.93 o
  11  -8   6     1969.32     2014.78     70.59 o
  12  -8   6      481.18      557.34     43.15 o
  13  -8   6     1902.63     2099.36     77.39 o
  14  -8   6      227.58      201.29     36.99 o
  15  -8   6      394.99      380.79     41.15 o
  16  -8   6     1276.44     1266.90    109.63 o
  17  -8   6        2.19       19.98     38.72 o
 -16  -7   6       22.24       21.71     55.45 o
 -15  -7   6        1.88      -10.17     39.65 o
 -14  -7   6      135.28       74.02     43.62 o
 -13  -7   6      505.84      549.40     69.14 o
 -12  -7   6      190.35      152.55     43.26 o
 -11  -7   6       65.33       17.00     32.89 o
 -10  -7   6     1236.09     1201.70     61.19 o
  -9  -7   6      115.23      156.96     28.90 o
  -8  -7   6        1.98      -20.05     17.06 o
  -7  -7   6     2303.46     2287.49    112.23 o
  -6  -7   6     5589.84     5594.55    152.13 o
  -5  -7   6      818.41      847.44     43.78 o
  -4  -7   6     3860.55     3789.45    131.01 o
  -3  -7   6      383.58      563.49     30.66 o
  -2  -7   6     1818.77     1824.88     62.27 o
  -1  -7   6     6306.66     6543.46    170.27 o
   0  -7   6      366.88      423.82     33.33 o
   1  -7   6     3502.11     3538.75    106.67 o
   2  -7   6     2990.36     2811.18    146.81 o
   3  -7   6      694.30      666.24     70.93 o
   4  -7   6       12.78       -9.49     13.19 o
   5  -7   6       79.04       33.68     21.02 o
   6  -7   6      346.00      364.23     36.25 o
   7  -7   6     2443.39     2482.99     78.68 o
   8  -7   6       27.24       23.52     17.72 o
   9  -7   6        0.54       -8.46     20.35 o
  10  -7   6      467.32      534.17     46.92 o
  11  -7   6     4842.11     4843.43    141.54 o
  12  -7   6       89.32       62.03     27.27 o
  13  -7   6        1.02       -2.73     21.23 o
  14  -7   6       65.56       17.62     22.21 o
  15  -7   6        6.90       42.97     35.77 o
  16  -7   6       75.37       16.97     33.52 o
  17  -7   6       71.80       51.26     40.21 o
 -16  -6   6      130.68      135.53     54.08 o
 -15  -6   6      392.12      395.96     66.07 o
 -14  -6   6       76.83       23.66     41.97 o
 -13  -6   6      236.85      226.13     49.75 o
 -12  -6   6       95.24      104.26     40.59 o
 -11  -6   6       21.07       16.01     21.77 o
 -10  -6   6     3106.55     3011.11    100.43 o
  -9  -6   6       77.67      107.75     21.20 o
  -8  -6   6     2092.72     2096.63     75.42 o
  -7  -6   6      875.57      780.93     46.55 o
  -6  -6   6     1718.74     1834.31     66.26 o
  -5  -6   6     3048.12     3098.66     93.81 o
  -4  -6   6       10.15        8.16      8.66 o
  -3  -6   6    16135.76    16917.69    337.70 o
  -2  -6   6      747.49      754.73     37.11 o
  -1  -6   6    13326.08    12550.09    301.17 o
   0  -6   6     3678.34     3463.38    101.27 o
   1  -6   6     2546.64     2324.18     92.60 o
   2  -6   6     4577.43     4726.70    132.33 o
   3  -6   6      252.91      231.90     20.64 o
   4  -6   6     9525.43     9598.40    187.69 o
   5  -6   6     2702.45     2432.75     74.14 o
   6  -6   6     1912.27     2067.80     59.98 o
   7  -6   6      816.56      769.05     45.46 o
   8  -6   6     1401.36     1676.88     61.85 o
   9  -6   6      171.62      214.56     28.80 o
  10  -6   6      983.86     1003.26     56.40 o
  11  -6   6       57.95       11.32     20.42 o
  12  -6   6     2414.29     2464.40     79.08 o
  13  -6   6       47.46       61.77     22.04 o
  14  -6   6      920.99      876.73    113.09 o
  15  -6   6      308.93      204.50     45.80 o
  16  -6   6      340.34      307.20     84.41 o
  17  -6   6        0.88       40.14     39.80 o
 -16  -5   6      642.91      652.44     80.58 o
 -15  -5   6      300.20      269.27     57.70 o
 -14  -5   6      130.33       84.98     42.50 o
 -13  -5   6      107.84      103.56     41.12 o
 -12  -5   6     1393.37     1365.71     69.08 o
 -11  -5   6     6256.00     6726.78    187.71 o
 -10  -5   6     1034.84      957.26     53.20 o
  -9  -5   6     2560.41     2375.58     71.85 o
  -8  -5   6       16.13       11.65     20.89 o
  -7  -5   6        7.31       -3.31     16.68 o
  -6  -5   6     4695.19     4433.45    123.99 o
  -5  -5   6      619.26      563.94     37.04 o
  -4  -5   6     4633.28     4765.60    106.18 o
  -3  -5   6     1653.46     1641.87     46.12 o
  -2  -5   6      348.43      330.10     28.76 o
  -1  -5   6     4366.36     4587.41    122.26 o
   0  -5   6      236.78      295.82     47.07 o
   1  -5   6      880.23      778.90     51.54 o
   2  -5   6      269.40      273.11     53.25 o
   4  -5   6      989.31      655.59    140.35 o
   5  -5   6      619.01      714.23     39.82 o
   6  -5   6       33.47       10.79     13.23 o
   7  -5   6      291.47      214.26     22.23 o
   8  -5   6       84.55       90.98     17.02 o
   9  -5   6     2273.53     2306.81     61.84 o
  10  -5   6      242.64      243.48     38.19 o
  11  -5   6      226.91      287.81     35.55 o
  12  -5   6     2502.56     2413.07     88.30 o
  13  -5   6      286.39      358.15     66.89 o
  14  -5   6      316.87      246.69     61.51 o
  15  -5   6      520.69      432.06    108.84 o
  16  -5   6        0.87      -23.67     28.61 o
  17  -5   6       16.48      -28.94     34.42 o
 -17  -4   6       77.21       -0.66     63.72 o
 -16  -4   6       18.06       -9.26     63.26 o
 -15  -4   6       37.95       50.99     43.21 o
 -14  -4   6        8.92      -17.02     33.35 o
 -13  -4   6       35.15       98.38     28.26 o
 -12  -4   6       12.43       30.02     20.38 o
 -11  -4   6       97.70       70.88     23.22 o
 -10  -4   6      207.76      244.12     38.34 o
  -9  -4   6     1634.11     1675.29     57.63 o
  -8  -4   6      388.48      406.43     21.77 o
  -7  -4   6     1584.98     1559.84     46.54 o
  -6  -4   6      910.07      940.07     64.67 o
  -5  -4   6     6818.07     7134.00    181.04 o
  -4  -4   6    13939.44    12678.50    652.55 o
  -3  -4   6        0.55        1.97      9.34 o
  -2  -4   6    13294.09    12627.03    254.78 o
  -1  -4   6    11474.03    11086.16    226.33 o
   0  -4   6     1625.72     1445.45     49.93 o
   1  -4   6     3317.84     3138.27     88.56 o
   2  -4   6    14125.65    12852.90    299.70 o
   3  -4   6      201.00      158.69     19.75 o
   4  -4   6     1952.30     2087.82    128.03 o
   5  -4   6     7885.02     7360.53    191.92 o
   6  -4   6     3224.37     3309.19    116.54 o
   7  -4   6       43.62       34.64     13.48 o
   8  -4   6      419.90      398.33     26.21 o
   9  -4   6       78.45       55.31     16.68 o
  10  -4   6       68.05       72.94     16.96 o
  11  -4   6       74.19       46.86     19.33 o
  12  -4   6     1351.57     1277.09     59.61 o
  13  -4   6      366.53      423.85     57.20 o
  14  -4   6     2079.68     1919.25    118.32 o
  15  -4   6        2.37       -9.09     28.46 o
  16  -4   6       16.88      -11.94     31.78 o
  17  -4   6      397.75      322.79     93.78 o
 -17  -3   6       68.43       28.27     62.71 o
 -16  -3   6      656.73      496.16     95.14 o
 -15  -3   6     1082.87      925.03     88.40 o
 -14  -3   6     1396.49     1410.51     80.80 o
 -13  -3   6      805.10      841.97     51.45 o
 -12  -3   6      514.31      516.44     39.03 o
 -11  -3   6      133.08      127.77     27.20 o
 -10  -3   6      282.65      254.04     31.48 o
  -9  -3   6       15.12       24.83     12.53 o
  -8  -3   6     3191.77     3278.87     85.36 o
  -7  -3   6      200.12      200.40     25.35 o
  -6  -3   6     1288.39     1330.80     52.20 o
  -5  -3   6     3454.87     3860.22    134.29 o
  -4  -3   6     1004.27     1097.49     89.85 o
  -3  -3   6     9827.93     9769.42    200.27 o
  -2  -3   6     9748.55     9208.18    189.40 o
  -1  -3   6     1452.75     1508.77     50.44 o
   0  -3   6      211.32      296.72     23.78 o
   1  -3   6      317.34      429.62     32.90 o
   2  -3   6      265.30      192.47     18.70 o
   3  -3   6     2772.89     2559.06     98.55 o
   4  -3   6      601.04      784.71     53.39 o
   5  -3   6    14849.35    15672.29    261.72 o
   6  -3   6        9.91       -5.09     10.79 o
   7  -3   6      962.63     1108.95     44.43 o
   9  -3   6     1721.84     1712.63     49.35 o
  10  -3   6       18.28       34.67     14.91 o
  11  -3   6       90.32       54.22     17.95 o
  12  -3   6      946.40      864.88     73.90 o
  13  -3   6       59.96      101.47     51.41 o
  14  -3   6      163.11      182.27     69.96 o
  15  -3   6      382.92      340.17     87.01 o
  16  -3   6      140.69      187.35     70.70 o
  17  -3   6        0.08       12.43     52.16 o
 -17  -2   6      190.76      170.68     72.32 o
 -16  -2   6      937.36     1073.92     89.31 o
 -15  -2   6       89.00      101.24     55.98 o
 -14  -2   6      443.04      358.12     38.09 o
 -13  -2   6     1063.74     1121.19     59.42 o
 -12  -2   6     1861.24     1896.62     67.71 o
 -11  -2   6     2283.08     2366.99     74.24 o
 -10  -2   6        0.79        5.71     13.74 o
  -9  -2   6      333.84      323.10     22.18 o
  -8  -2   6     1472.24     1682.55     50.33 o
  -7  -2   6      440.04      358.33     26.87 o
  -6  -2   6       73.86       50.66     20.86 o
  -5  -2   6       33.01       28.63     13.14 o
  -4  -2   6     3384.55     2832.51     93.31 o
  -3  -2   6     8085.51     8445.93    174.96 o
  -2  -2   6    20850.37    19654.83    440.19 o
  -1  -2   6      103.22       69.49     14.74 o
   0  -2   6      345.42      494.74     25.60 o
   1  -2   6     4557.87     4754.09    106.40 o
   2  -2   6     6454.58     6121.09    134.53 o
   3  -2   6       28.48       43.45     19.42 o
   4  -2   6        0.16        7.29     12.53 o
   5  -2   6       82.55       50.35     12.84 o
   6  -2   6    13123.70    12515.52    430.47 o
   7  -2   6      506.20      460.36     54.76 o
   8  -2   6     1301.44     1408.37     41.93 o
   9  -2   6      164.02      162.29     18.04 o
  10  -2   6     1190.12     1346.08     54.86 o
  11  -2   6      142.27      145.12     29.32 o
  12  -2   6     3805.69     3556.72    122.35 o
  13  -2   6     1433.38     1495.46     93.75 o
  14  -2   6     1637.30     1746.13     99.47 o
  15  -2   6      207.26      171.81     59.66 o
  16  -2   6       33.40      -27.41     47.92 o
 -17  -1   6     1889.24     1987.72    121.38 o
 -16  -1   6      964.51     1118.44     90.08 o
 -15  -1   6      675.38      728.12     59.02 o
 -14  -1   6      431.24      398.95     55.36 o
 -13  -1   6       47.65       42.87     21.37 o
 -12  -1   6     3843.56     4047.77    110.25 o
 -11  -1   6      199.94      196.08     25.94 o
 -10  -1   6     1717.60     1425.79    163.88 o
  -9  -1   6       32.67       23.28     14.06 o
  -8  -1   6     4327.40     4157.69    122.16 o
  -7  -1   6       88.98       86.13     21.95 o
  -6  -1   6        8.20       -0.22     10.72 o
  -5  -1   6       35.61       63.72     14.32 o
  -4  -1   6    23340.50    24034.85    471.76 o
  -3  -1   6     7897.65     8034.70    166.02 o
  -2  -1   6     5170.97     5555.08    137.84 o
  -1  -1   6      985.66     1282.57     39.82 o
   0  -1   6      116.18      114.47     16.87 o
   1  -1   6     4048.50     4606.79    121.04 o
   2  -1   6     1419.68     1183.94     45.84 o
   3  -1   6      900.70     1001.19     83.13 o
   4  -1   6      226.31      214.70     19.40 o
   5  -1   6      610.65      725.79     33.43 o
   6  -1   6      668.08      635.87     29.73 o
   7  -1   6      604.67      652.54     34.26 o
   8  -1   6        4.40      -10.91     12.13 o
   9  -1   6      805.47      821.25     39.41 o
  10  -1   6     1167.80     1177.88     70.93 o
  11  -1   6       47.31       53.50     25.24 o
  12  -1   6     1299.82     1397.58     74.66 o
  13  -1   6        7.46       -7.95     23.42 o
  14  -1   6        6.03      -14.52     28.97 o
  15  -1   6       39.55       57.26     52.17 o
  16  -1   6       57.91       83.04     59.55 o
 -18   0   6        2.75       12.17     36.79 o
 -17   0   6      176.46      184.39     45.94 o
 -16   0   6        4.02      -11.09     26.05 o
 -15   0   6       43.60       95.06     31.97 o
 -14   0   6       23.42       34.87     24.25 o
 -13   0   6        1.73       -4.23     22.57 o
 -12   0   6     1131.06     1141.14     48.51 o
 -11   0   6        0.22       -9.30     13.16 o
 -10   0   6      268.23      350.12     24.21 o
  -9   0   6      587.40      517.76     77.76 o
  -8   0   6      675.07      765.34     38.41 o
  -7   0   6     2466.02     2394.76     60.84 o
  -6   0   6     4099.99     3888.48     94.69 o
  -5   0   6      550.20      657.36     30.92 o
  -4   0   6     3979.59     4488.10    119.01 o
  -3   0   6      866.84     1060.55     49.32 o
  -2   0   6    35637.71    35340.51    940.71 o
  -1   0   6     9121.23     9004.77    185.61 o
   0   0   6       78.60       28.66     13.30 o
   1   0   6      303.07      440.77     27.67 o
   2   0   6     8026.71     8685.88    210.78 o
   3   0   6        9.17       -4.27     10.30 o
   4   0   6     5835.01     6401.34    160.87 o
   5   0   6       29.33       33.81     12.45 o
   6   0   6     3594.12     3256.24     82.65 o
   7   0   6      834.60      995.56     40.36 o
   8   0   6      520.25      557.08     31.41 o
   9   0   6      201.78      209.94     30.25 o
  10   0   6       16.81       36.03     21.30 o
  11   0   6      322.40      349.35     39.68 o
  12   0   6     1019.05      993.07     64.94 o
  13   0   6       11.64       -2.41     25.41 o
  14   0   6       12.59      -28.61     54.76 o
  15   0   6        5.88       -9.32     47.51 o
  16   0   6       33.22       58.08     58.42 o
 -18   1   6      480.23      545.61     68.57 o
 -17   1   6      352.34      341.19     78.27 o
 -16   1   6      227.41      201.54     37.81 o
 -15   1   6      215.29      265.49     39.30 o
 -14   1   6       63.32       51.48     26.55 o
 -13   1   6     3166.29     3213.14     94.89 o
 -12   1   6     2365.50     2536.78     72.53 o
 -11   1   6      390.25      395.67     45.44 o
 -10   1   6      497.03      410.39     26.82 o
  -9   1   6      227.25      169.71     19.79 o
  -8   1   6     4300.35     3995.26    101.59 o
  -7   1   6     2263.58     2174.77     86.55 o
  -6   1   6     2890.07     3305.50    116.81 o
  -5   1   6      525.29      685.36     39.00 o
  -4   1   6     3172.98     2758.78    259.89 o
  -3   1   6    10470.43    10500.95    574.25 o
  -2   1   6     2861.76     2766.76     99.50 o
  -1   1   6     4823.70     4317.54    113.69 o
   0   1   6      743.73      791.77     41.52 o
   1   1   6       19.33       29.82     12.76 o
   2   1   6      331.49      420.19     38.10 o
   3   1   6     2104.19     1965.42     58.92 o
   4   1   6     3708.84     3834.48     90.87 o
   5   1   6     1874.50     1933.53     54.88 o
   6   1   6     5904.85     6214.26    152.97 o
   7   1   6       10.37       -3.44     15.69 o
   8   1   6      732.24      721.56     47.11 o
   9   1   6        6.13        4.09     17.40 o
  10   1   6     1839.35     1846.30     75.46 o
  11   1   6     1285.02     1190.86    106.43 o
  12   1   6     1187.36     1189.99     71.36 o
  13   1   6      297.83      231.12     37.55 o
  14   1   6      139.35       88.78     41.81 o
  15   1   6        3.15       18.30     47.97 o
  16   1   6      387.72      218.92     76.51 o
 -18   2   6        6.89       27.82     37.41 o
 -17   2   6       19.12       -0.17     26.67 o
 -16   2   6        7.90        6.55     25.93 o
 -15   2   6      520.58      585.69     53.03 o
 -14   2   6       60.12       49.56     25.41 o
 -13   2   6      897.12      837.29     45.87 o
 -12   2   6      318.75      314.91     28.95 o
 -11   2   6      709.65      773.25     43.03 o
 -10   2   6       76.18      101.45     17.96 o
  -9   2   6     1305.80     1460.67     46.75 o
  -8   2   6        1.12        7.58     15.18 o
  -7   2   6      285.82      388.35     54.29 o
  -6   2   6     1004.81     1016.91     44.22 o
  -5   2   6      739.19      800.32     43.63 o
  -4   2   6     1145.00     1265.73     51.98 o
  -3   2   6      107.97       73.29     19.34 o
  -2   2   6     9587.20       -6.24     12.23 o
   0   2   6       82.57       33.29     28.45 o
   1   2   6    23512.62    24396.09    477.34 o
   2   2   6      271.33      392.58     22.62 o
   3   2   6       23.72       47.41     12.11 o
   4   2   6     2080.04     1976.64     54.54 o
   5   2   6     1639.51     1696.96     57.43 o
   6   2   6      330.52      270.39     19.51 o
   7   2   6      229.68      270.20     29.16 o
   8   2   6     1523.08     1543.06     64.42 o
   9   2   6     1182.98     1126.18     79.30 o
  10   2   6      343.58      208.73     52.24 o
  11   2   6      521.55      614.53     54.04 o
  12   2   6     1532.13     1488.94     76.34 o
  13   2   6      814.22      899.53     85.88 o
  14   2   6      103.63      119.72     46.10 o
  15   2   6       87.05       57.25     81.49 o
 -18   3   6      136.73      117.23     37.93 o
 -17   3   6     2189.40     2547.18    108.60 o
 -16   3   6       33.84       55.07     38.79 o
 -15   3   6       27.64       17.53     35.80 o
 -14   3   6       99.52       84.38     22.73 o
 -13   3   6      624.66      551.92     38.29 o
 -12   3   6      140.86      113.02     20.89 o
 -11   3   6     2418.02     2657.15     73.60 o
 -10   3   6      231.89      278.13     27.32 o
  -9   3   6       46.78       48.38     15.66 o
  -8   3   6     1100.22     1273.10     46.50 o
  -7   3   6       35.72        5.50     11.58 o
  -6   3   6     3698.76     3452.49    119.27 o
  -5   3   6     1164.87     1303.95     96.85 o
  -4   3   6     1768.36     1827.69     79.06 o
  -3   3   6     2645.12     2569.30    102.74 o
  -2   3   6     1631.79     1456.05     64.72 o
   0   3   6     1976.83     2113.75     54.77 o
   1   3   6     1766.98     1724.59     60.83 o
   2   3   6     2151.68     2243.41     51.38 o
   3   3   6      241.86      377.97     31.93 o
   4   3   6     2045.96     2029.95     48.74 o
   5   3   6      747.82      679.15     26.21 o
   6   3   6      253.18      271.44     28.70 o
   7   3   6     5370.08     5503.98    151.61 o
   8   3   6        3.96      -13.53     27.60 o
   9   3   6        0.80       30.38     28.37 o
  10   3   6       59.74       55.19     23.90 o
  11   3   6      395.39      426.37     51.96 o
  12   3   6     1307.92     1136.55     94.04 o
  13   3   6     1166.63     1372.78    121.21 o
  14   3   6      187.19      141.71     47.10 o
  15   3   6       11.71       36.52     54.99 o
 -18   4   6       49.15       74.08     35.85 o
 -17   4   6       81.75       88.37     33.47 o
 -16   4   6      536.73      605.08     68.94 o
 -15   4   6       17.92        2.59     20.18 o
 -14   4   6      359.45      332.40     32.96 o
 -13   4   6      312.62      221.41     27.28 o
 -12   4   6      576.33      693.94     45.09 o
 -11   4   6     1715.69     1859.27     69.82 o
 -10   4   6      355.04      316.80     28.54 o
  -9   4   6     2589.55     2318.13     69.65 o
  -8   4   6     2059.70     2468.69    103.68 o
  -7   4   6      611.53      761.94     59.63 o
  -6   4   6     9900.42    10256.16    303.39 o
  -5   4   6     3575.38     3307.67     95.80 o
  -4   4   6     2266.04     2452.86     99.14 o
  -3   4   6       54.17       37.60     18.72 o
  -2   4   6       88.65      156.33     48.96 o
  -1   4   6     1619.38      891.98     66.50 o
   0   4   6      275.93      217.36     19.38 o
   1   4   6     2120.11     2513.04     55.22 o
   2   4   6     1214.06     1389.22     36.69 o
   3   4   6     2286.40     2476.45     56.27 o
   4   4   6     3129.01     3056.19     68.83 o
   5   4   6        0.25        9.62      9.70 o
   6   4   6      524.82      446.04     36.44 o
   7   4   6       93.81       87.13     25.15 o
   8   4   6      179.28      119.83     25.82 o
   9   4   6      166.12      220.05     49.03 o
  10   4   6      639.25      660.41     51.13 o
  11   4   6       90.68      175.33     42.33 o
  12   4   6      799.92      822.72     81.79 o
  13   4   6        3.92      -22.06     33.93 o
  14   4   6        0.07       28.51     42.45 o
 -18   5   6        1.13       -3.44     31.48 o
 -17   5   6      261.58      329.57     47.30 o
 -16   5   6        0.28        5.10     24.95 o
 -15   5   6       51.16       51.30     22.94 o
 -14   5   6      364.25      283.96     31.51 o
 -13   5   6       32.72        8.00     18.04 o
 -12   5   6      553.64      457.52     34.62 o
 -11   5   6      215.74      230.71     27.32 o
 -10   5   6     2160.22     2216.18     70.63 o
  -9   5   6      300.32      282.56     31.91 o
  -8   5   6      101.86      109.07     68.30 o
  -7   5   6      362.97      311.23     33.37 o
  -6   5   6      372.64      536.28     27.49 o
  -5   5   6      559.38      802.24     65.23 o
  -4   5   6     2304.84     2512.02     74.86 o
  -3   5   6     3841.73     3429.98     92.40 o
  -2   5   6      404.95      594.16     68.47 o
  -1   5   6     2655.59     2904.19     91.48 o
   0   5   6      161.04       94.59     71.64 o
   1   5   6       21.46       74.55     10.25 o
   2   5   6     1118.60     1438.94     37.41 o
   3   5   6     1324.01     1310.13     44.23 o
   4   5   6       42.20       40.10     13.84 o
   5   5   6      338.26      350.95     33.17 o
   6   5   6     1052.80     1101.61     55.29 o
   7   5   6     3651.10     3723.37    137.05 o
   8   5   6     1103.80     1277.39     63.21 o
   9   5   6      599.90      603.82     48.87 o
  10   5   6       77.94       53.61     24.93 o
  11   5   6      259.97      226.95     48.19 o
  12   5   6       67.55       66.26     40.17 o
  13   5   6      261.06      331.02     61.87 o
  14   5   6        5.42       22.70     41.70 o
 -17   6   6      759.07      804.92     77.82 o
 -16   6   6     1410.37     1424.71     69.61 o
 -15   6   6      294.37      282.52     33.43 o
 -14   6   6      370.39      378.42     35.32 o
 -13   6   6       84.66      109.58     23.09 o
 -12   6   6     2500.46     2399.18     72.45 o
 -11   6   6     2542.68     2645.71     82.09 o
 -10   6   6      677.71      679.71     51.40 o
  -9   6   6     3970.38     3731.21    196.13 o
  -8   6   6     5770.47     6171.84    192.77 o
  -7   6   6      146.87      158.29     20.09 o
  -6   6   6      695.30      678.06     30.70 o
  -5   6   6       31.11       26.71     12.56 o
  -4   6   6     1870.82     1848.08     66.47 o
  -3   6   6     3867.34     4202.66    220.56 o
  -2   6   6     1168.19     1221.95     93.87 o
  -1   6   6        0.37      -20.79     30.42 o
   0   6   6      648.46      643.49     39.59 o
   2   6   6     6294.56     6656.64    209.11 o
   3   6   6     1779.91     1936.56     67.11 o
   4   6   6     1910.62     1881.32     71.51 o
   5   6   6     1165.32     1135.21     81.54 o
   6   6   6      239.96      242.20     47.51 o
   7   6   6      183.59      151.90     33.82 o
   8   6   6      751.01      708.55     52.04 o
   9   6   6     1290.59     1244.43     82.63 o
  10   6   6      385.19      492.26     62.47 o
  11   6   6     1458.96     1359.50    115.21 o
  12   6   6      190.55      232.82     53.56 o
  13   6   6      589.51      662.66     93.75 o
 -17   7   6       54.75       89.93     32.83 o
 -16   7   6       25.71       37.55     24.05 o
 -15   7   6      101.54       92.99     25.13 o
 -14   7   6      395.53      318.92     33.56 o
 -13   7   6        4.47        4.24     17.69 o
 -12   7   6       19.52       -2.67     16.71 o
 -11   7   6        0.29       16.10     16.34 o
 -10   7   6        4.37       19.61     16.27 o
  -9   7   6       36.90      -15.93     14.46 o
  -8   7   6    10075.83     9630.96    466.48 o
  -7   7   6     1950.14     1856.24     56.11 o
  -6   7   6     2494.92     2733.35     87.23 o
  -5   7   6       20.58       66.52     17.81 o
  -4   7   6      530.89      596.22     81.38 o
  -3   7   6      147.05      148.41     45.41 o
  -2   7   6     5889.27     6101.80    292.27 o
  -1   7   6      234.67      249.17     22.25 o
   0   7   6     2209.90     2336.90     89.08 o
   1   7   6     4016.33     3997.68    137.71 o
   2   7   6      378.96      327.90    133.08 o
   3   7   6      415.97      478.00     41.92 o
   4   7   6        0.01      -65.08     32.54 o
   5   7   6      318.76      297.51     33.83 o
   6   7   6     2208.72     2217.18     83.74 o
   7   7   6      143.18       97.70     28.28 o
   8   7   6     1127.57     1184.61    131.83 o
   9   7   6      539.88      560.78     66.12 o
  10   7   6      616.28      609.42    103.06 o
  11   7   6      280.88      286.45     55.24 o
  12   7   6       53.60       40.04     42.30 o
  13   7   6       28.87       42.88     43.39 o
 -17   8   6       21.44       34.42     28.66 o
 -16   8   6       37.03       54.71     29.21 o
 -15   8   6        3.82        4.16     22.42 o
 -14   8   6       83.53       48.73     23.10 o
 -13   8   6     3479.90     3321.70     93.18 o
 -12   8   6       13.67       16.63     16.77 o
 -11   8   6     1288.90     1360.57     57.31 o
 -10   8   6     1088.70     1199.98     50.85 o
  -9   8   6      587.42      558.09     37.09 o
  -8   8   6        0.07       -6.79     11.97 o
  -7   8   6      316.43      370.75     36.35 o
  -6   8   6     3155.43     3179.21    124.04 o
  -5   8   6        1.93       10.82     36.62 o
  -4   8   6      236.25      334.42     30.86 o
  -3   8   6        1.00       13.15     11.47 o
  -2   8   6        6.40       12.98     11.82 o
  -1   8   6     5194.38     5157.86    138.21 o
   0   8   6     1458.26     1505.39     56.73 o
   1   8   6      372.09      469.60     41.91 o
   2   8   6      482.41      511.75     61.55 o
   3   8   6      666.28      669.56     73.39 o
   4   8   6       11.24       63.10     41.86 o
   5   8   6     8503.34     8194.87    263.39 o
   6   8   6       35.58      104.51     35.43 o
   7   8   6      251.80      303.07     49.14 o
   8   8   6      773.12      793.78     72.83 o
   9   8   6      913.25      844.85     78.35 o
  10   8   6        1.39      -41.20     35.50 o
  11   8   6      336.20      285.56     76.74 o
  12   8   6      149.76       62.33     46.57 o
 -17   9   6      370.81      475.77     67.71 o
 -16   9   6        4.10        9.61     37.86 o
 -15   9   6       12.10       29.86     35.82 o
 -14   9   6       35.07        6.83     32.37 o
 -13   9   6      954.20     1028.45    139.76 o
 -12   9   6     1215.96     1196.96    104.71 o
 -11   9   6      663.02      575.83     71.45 o
 -10   9   6     1249.64     1205.24    130.01 o
  -9   9   6      226.02      369.18     89.37 o
  -8   9   6      106.41       86.15     41.34 o
  -7   9   6      984.51     1052.60     82.63 o
  -6   9   6      949.80     1093.12    128.09 o
  -5   9   6      433.33      295.92     70.66 o
  -4   9   6      866.34      891.32    110.49 o
  -3   9   6      754.03      844.98     89.17 o
  -2   9   6      801.02      905.22     65.95 o
  -1   9   6      234.21      250.35     25.73 o
   0   9   6      308.77      331.29     36.58 o
   1   9   6       86.75       82.06     21.62 o
   2   9   6       66.27       82.33     22.29 o
   3   9   6      799.79      737.43     56.60 o
   4   9   6       31.88      -16.11     24.19 o
   5   9   6      427.88      402.30     48.23 o
   6   9   6     1795.08     1626.41     89.08 o
   7   9   6       23.49       -8.34     32.86 o
   8   9   6        6.57      -49.76     30.79 o
   9   9   6       43.49       15.75     84.58 o
  10   9   6      175.49      252.53     52.60 o
  11   9   6      121.69      123.80     50.69 o
 -16  10   6      129.19      108.99     45.76 o
 -15  10   6      197.05      333.34     56.64 o
 -14  10   6       57.11      -31.85     41.89 o
 -13  10   6        1.70       17.88     31.26 o
 -12  10   6     1350.85     1386.29    115.17 o
 -11  10   6       13.46        5.39     33.18 o
 -10  10   6      100.22       62.16     36.42 o
  -9  10   6     1063.45     1095.83     92.07 o
  -8  10   6     2061.32     2099.71    113.70 o
  -7  10   6     1952.14     1972.46    104.59 o
  -6  10   6       52.04       92.85     54.83 o
  -5  10   6      679.93      673.39     96.73 o
  -4  10   6      129.29      127.76     33.57 o
  -3  10   6      204.03      275.32     41.42 o
  -2  10   6      545.02      569.44     53.98 o
  -1  10   6      516.64      535.15     52.30 o
   0  10   6      526.94      424.28     51.32 o
   1  10   6       13.61       32.75     21.11 o
   2  10   6       20.42       25.85     25.31 o
   3  10   6     2999.59     3000.40    118.98 o
   4  10   6      720.61      736.83     80.29 o
   5  10   6      104.24       81.69     35.03 o
   6  10   6     1209.85     1093.92     82.22 o
   7  10   6      474.79      435.58    103.00 o
   8  10   6     1661.70     1886.26    118.23 o
   9  10   6      201.23      227.04     50.79 o
  10  10   6      164.50      131.98     48.74 o
 -16  11   6        1.14      -50.12     35.03 o
 -15  11   6        0.21       37.65     37.04 o
 -14  11   6       36.77       30.14     37.27 o
 -13  11   6        0.06        1.32     32.07 o
 -12  11   6     1289.75     1355.83    150.79 o
 -11  11   6      580.03      567.19     88.62 o
 -10  11   6     2150.65     1994.97    125.66 o
  -9  11   6      791.58      800.59     80.19 o
  -8  11   6       82.07       53.06     37.88 o
  -7  11   6     2806.84     2993.93    145.34 o
  -6  11   6      749.58      691.76     67.16 o
  -5  11   6       84.68      107.20     34.97 o
  -4  11   6       90.28       73.91     58.50 o
  -3  11   6     1239.34     1077.78    115.94 o
  -2  11   6      636.66      708.40     61.62 o
  -1  11   6     1440.18     1346.63     81.32 o
   0  11   6       31.34       -8.50     25.41 o
   1  11   6     2178.58     2211.94    102.01 o
   2  11   6      577.83      648.77     79.10 o
   3  11   6     1705.02     1559.74     80.94 o
   4  11   6      248.28      262.93     43.24 o
   5  11   6       15.72       20.98     31.96 o
   6  11   6      475.69      472.93     59.21 o
   7  11   6      168.33      169.91     81.72 o
   8  11   6       11.18       12.60     56.88 o
   9  11   6        0.24       -0.38     38.75 o
 -15  12   6      746.83      883.66    129.66 o
 -14  12   6      806.18      755.15     78.92 o
 -13  12   6      644.34      722.13     73.85 o
 -12  12   6       22.80       63.17     43.67 o
 -11  12   6      721.60      779.26    161.01 o
 -10  12   6      219.76      309.59     87.80 o
  -9  12   6     1748.03     1626.45    178.70 o
  -8  12   6     1926.90     2162.88    124.44 o
  -7  12   6        2.28       16.49     30.19 o
  -6  12   6     1137.07     1156.81     89.07 o
  -5  12   6      116.84      195.62     40.93 o
  -4  12   6     3596.08     3551.53    146.68 o
  -3  12   6       73.78       35.97     38.11 o
  -2  12   6     3332.99     3299.29    188.69 o
  -1  12   6     1320.02     1575.73     86.40 o
   0  12   6      200.38      247.94     42.40 o
   1  12   6      431.07      478.70     69.94 o
   2  12   6      115.10      132.64     49.89 o
   3  12   6        5.13       18.85     41.94 o
   4  12   6      715.06      846.77     98.91 o
   5  12   6      464.73      494.99     80.10 o
   6  12   6      271.66      269.47     69.70 o
   7  12   6      165.59      223.95     68.38 o
   8  12   6       29.55      -27.28     39.52 o
 -14  13   6       28.83       15.90     37.52 o
 -13  13   6      319.45      249.21     62.88 o
 -12  13   6        9.98       24.71     34.93 o
 -11  13   6      127.87       71.75     45.87 o
 -10  13   6      241.14      218.50    114.83 o
  -9  13   6     2077.39     2353.20    129.72 o
  -8  13   6      648.42      573.14     70.66 o
  -7  13   6      105.54      110.73     40.61 o
  -6  13   6      865.67      983.56     94.95 o
  -5  13   6       92.24      120.11     39.43 o
  -4  13   6      281.13      321.91     72.38 o
  -3  13   6       49.33       59.61     65.28 o
  -2  13   6     3507.99     3468.54    154.31 o
  -1  13   6      100.46      178.80     89.13 o
   0  13   6        5.00        1.42     35.49 o
   1  13   6     1128.95     1170.26    107.76 o
   2  13   6      509.87      356.11     65.24 o
   3  13   6       39.02       23.70     41.83 o
   4  13   6      120.19      105.21     49.75 o
   5  13   6       97.77       13.33     41.96 o
   6  13   6        3.71       55.96     50.39 o
   7  13   6       65.40      -30.46     50.09 o
 -14  14   6      301.17      258.29     54.79 o
 -13  14   6      210.60       64.24     58.87 o
 -12  14   6      628.51      718.19     76.35 o
 -11  14   6      220.64      119.78     51.84 o
 -10  14   6      183.79      190.09     51.12 o
  -9  14   6       17.86      -32.73     32.51 o
  -8  14   6       45.62       62.99     38.95 o
  -7  14   6      126.48      176.17     47.14 o
  -6  14   6      149.20      163.78     44.16 o
  -5  14   6       45.81       57.19     34.22 o
  -4  14   6      270.26      229.15     44.08 o
  -3  14   6       19.01       28.60     33.16 o
  -2  14   6      288.27      331.30     62.17 o
  -1  14   6       37.47       44.80     33.15 o
   0  14   6      667.36      865.49     92.91 o
   1  14   6      541.32      643.29     82.78 o
   2  14   6       18.42       10.99     42.00 o
   3  14   6      330.37      287.15     68.28 o
   4  14   6      780.72      913.52    109.77 o
   5  14   6        3.25      -48.79     40.67 o
   6  14   6      610.09      714.08    102.18 o
 -13  15   6       20.60        5.21     37.10 o
 -12  15   6      675.88      669.40     95.36 o
 -11  15   6     2320.48     2292.63    147.06 o
 -10  15   6       30.84      -53.72    103.19 o
  -9  15   6      267.03      303.79     57.63 o
  -8  15   6       10.84       -2.92     35.53 o
  -7  15   6       13.92      -11.23     33.63 o
  -6  15   6        5.34       19.02     33.36 o
  -5  15   6       15.83       15.36     33.66 o
  -4  15   6      274.47      287.51     48.57 o
  -3  15   6      618.31      648.26     97.00 o
  -2  15   6       55.34       54.82     68.97 o
  -1  15   6       44.98       35.05     39.93 o
   0  15   6       25.17      -17.83     38.97 o
   1  15   6       70.95       22.93     44.49 o
   2  15   6       18.28      -13.78     40.26 o
   3  15   6      275.21      372.11     72.20 o
   4  15   6      735.80      635.47     95.81 o
 -11  16   6      493.65      526.98     81.40 o
 -10  16   6       58.32      128.43     50.13 o
  -9  16   6        5.23      -49.52     34.41 o
  -8  16   6      127.98      206.69     50.96 o
  -7  16   6        4.73      -24.23     56.38 o
  -6  16   6      609.02      529.89     69.54 o
  -5  16   6      119.70      121.79     42.37 o
  -4  16   6      907.46      852.45     78.95 o
  -3  16   6      132.95      140.39     51.48 o
  -2  16   6      451.55      564.76     80.96 o
  -1  16   6      657.71      476.44     75.34 o
   0  16   6        7.55       59.07     46.17 o
   1  16   6      119.68      105.33     52.92 o
   2  16   6       75.33       90.42     52.83 o
   3  16   6       26.55       47.45     47.33 o
  -9  17   6        1.20        4.89     44.41 o
  -8  17   6     1152.45     1166.45    104.05 o
  -7  17   6      750.99      754.31     83.78 o
  -6  17   6      162.61      192.69     52.04 o
  -5  17   6        2.68        5.87     41.61 o
  -4  17   6        2.28       56.11     38.52 o
  -3  17   6      432.50      482.83     61.97 o
  -2  17   6      479.28      534.18     80.32 o
  -1  17   6      680.76      593.53     84.55 o
   0  17   6      426.60      414.81     79.49 o
   2 -22   7      136.64      184.92     39.78 o
   3 -22   7     1319.32     1289.28     77.95 o
   4 -22   7      505.50      588.72     47.61 o
   5 -22   7        0.01      -16.81     24.47 o
   6 -22   7      108.15       55.35     28.71 o
  -2 -21   7        1.49       45.64     31.47 o
  -1 -21   7        5.93      -13.63     24.65 o
   0 -21   7      511.57      513.91     43.66 o
   1 -21   7       35.52        5.48     22.23 o
   2 -21   7      741.27      758.86     52.85 o
   3 -21   7       44.60       27.90     22.56 o
   4 -21   7        2.60      -34.91     22.11 o
   5 -21   7      149.86      122.90     29.76 o
   6 -21   7     1846.09     1994.14    105.35 o
   7 -21   7       88.98       50.93     29.70 o
   8 -21   7      113.50      123.84     33.48 o
   9 -21   7       60.47       40.01     29.57 o
  -4 -20   7      127.19      164.21     83.85 o
  -3 -20   7     1486.20     1550.83    199.98 o
  -2 -20   7       83.12       81.18     28.50 o
  -1 -20   7      279.49      154.38     32.64 o
   0 -20   7      485.58      596.17     45.71 o
   1 -20   7      626.20      555.14     43.86 o
   2 -20   7      425.45      428.85     36.13 o
   3 -20   7      182.71      177.43     28.47 o
   4 -20   7       11.32        8.88     22.45 o
   5 -20   7      173.51      198.66     31.66 o
   6 -20   7      943.21     1094.05     64.07 o
   7 -20   7      217.05      224.77     36.70 o
   8 -20   7      192.74      190.36     35.66 o
   9 -20   7       14.72       43.51     29.24 o
  10 -20   7      833.74      808.95     62.17 o
  11 -20   7      101.35       86.59     31.57 o
  -6 -19   7       93.03      101.32     38.57 o
  -5 -19   7      105.33      164.84     58.03 o
  -4 -19   7      262.21      241.67     53.34 o
  -3 -19   7        1.73        7.49     28.79 o
  -2 -19   7        0.13      -14.04     23.17 o
  -1 -19   7        0.68       -0.33     21.30 o
   0 -19   7      134.53       79.82     24.80 o
   1 -19   7     2895.86     3080.23    187.35 o
   2 -19   7        0.25        8.66     19.30 o
   3 -19   7      391.09      402.06     36.16 o
   4 -19   7     1325.88     1338.34     63.48 o
   5 -19   7       10.14       48.14     23.97 o
   6 -19   7      415.96      515.29     51.78 o
   7 -19   7      291.49      313.89     43.14 o
   8 -19   7      179.41      219.18     35.75 o
   9 -19   7       22.12       50.47     28.04 o
  10 -19   7      105.83      161.44     52.92 o
  11 -19   7       33.79      -10.81     29.20 o
  12 -19   7      370.03      368.78     47.61 o
  -7 -18   7      257.85      323.98     41.41 o
  -6 -18   7     1154.80     1047.52     90.24 o
  -5 -18   7      132.98      132.41     38.84 o
  -4 -18   7        4.43       -6.32     27.08 o
  -3 -18   7        6.39       16.68     24.28 o
  -2 -18   7       24.32       15.96     24.28 o
  -1 -18   7       91.84      112.64     25.68 o
   0 -18   7       53.55       25.39     19.04 o
   1 -18   7      209.67      171.56     25.78 o
   2 -18   7      190.50      184.63     26.43 o
   3 -18   7     2317.96     2310.86     90.87 o
   4 -18   7     1722.25     1810.04     97.66 o
   5 -18   7       14.22        4.79     21.32 o
   6 -18   7        0.03      -17.09     21.79 o
   7 -18   7       21.96       -0.66     25.70 o
   8 -18   7      449.45      407.26     43.07 o
   9 -18   7      290.62      288.65     40.10 o
  10 -18   7      637.22      599.05     52.02 o
  11 -18   7      275.32      264.25     40.25 o
  12 -18   7      107.75       82.72     32.19 o
  13 -18   7        8.91       53.52     32.19 o
  -8 -17   7        0.05       27.46     26.54 o
  -7 -17   7      772.75      780.05     72.76 o
  -6 -17   7      218.18      272.56     46.40 o
  -5 -17   7      454.50      400.39     98.96 o
  -4 -17   7       74.36       95.45     28.23 o
  -3 -17   7      153.58      129.41     29.57 o
  -2 -17   7      777.94      757.74     67.90 o
  -1 -17   7      307.34      363.25     35.20 o
   0 -17   7       70.65       65.23     20.54 o
   1 -17   7      335.42      463.04     34.97 o
   2 -17   7       95.27      131.97     23.81 o
   3 -17   7      287.95      320.25     42.75 o
   4 -17   7      310.73      363.33     63.01 o
   5 -17   7       32.32       28.88     21.56 o
   6 -17   7       76.25       51.86     26.46 o
   7 -17   7     1970.21     2174.90     83.22 o
   8 -17   7      436.75      381.78     43.52 o
   9 -17   7       84.29       62.50     26.23 o
  10 -17   7       41.12       72.71     27.44 o
  11 -17   7        1.89      -19.05     24.47 o
  12 -17   7       85.43       48.29     29.77 o
  13 -17   7     1938.08     2031.63     98.55 o
  14 -17   7      191.43      215.38     40.71 o
  -9 -16   7      154.81      119.74     40.77 o
  -8 -16   7      995.89      972.65     65.58 o
  -7 -16   7      143.16      124.94     38.71 o
  -6 -16   7     2202.65     2005.57    108.81 o
  -5 -16   7      334.88      354.37     49.37 o
  -4 -16   7      102.79       89.47     40.80 o
  -3 -16   7       10.20        9.16     21.76 o
  -2 -16   7      117.19      123.56     28.07 o
  -1 -16   7      313.37      260.24     26.74 o
   0 -16   7        4.36       -2.20     16.34 o
   1 -16   7      609.91      520.13     36.48 o
   2 -16   7      191.62      168.85     25.19 o
   3 -16   7     1607.03     1834.43     67.86 o
   4 -16   7     3112.12     3070.55     90.08 o
   5 -16   7       69.34       81.78     23.61 o
   6 -16   7      105.49       79.52     24.45 o
   7 -16   7      436.35      545.77     44.89 o
   8 -16   7       99.17      123.16     33.29 o
   9 -16   7     1755.23     1779.71     80.38 o
  10 -16   7       68.83       91.20     28.01 o
  11 -16   7     2349.13     2396.40     95.77 o
  12 -16   7      245.91      215.57     42.08 o
  13 -16   7      119.98       96.36     32.43 o
  14 -16   7      175.35      220.08     41.06 o
  15 -16   7      137.24       82.90     40.80 o
 -10 -15   7      806.38      853.85     83.90 o
  -9 -15   7       47.08       54.74     26.80 o
  -8 -15   7       59.23       79.31     36.67 o
  -7 -15   7     1705.22     1756.87    100.75 o
  -6 -15   7      115.15      174.41     37.44 o
  -5 -15   7      990.00     1193.25    127.18 o
  -4 -15   7       13.25       -6.07     21.45 o
  -3 -15   7       72.16       84.07     30.26 o
  -2 -15   7       32.38       -7.49     25.43 o
  -1 -15   7      450.43      491.93     32.95 o
   0 -15   7        6.98      -11.89     17.23 o
   1 -15   7      773.43      746.66     44.70 o
   2 -15   7        0.55      -17.21     16.15 o
   3 -15   7       28.48       10.62     17.11 o
   4 -15   7      124.87      101.05     22.83 o
   5 -15   7      875.99      792.30     48.23 o
   6 -15   7       60.02       21.02     24.64 o
   7 -15   7     2479.36     2403.90    102.83 o
   8 -15   7       47.75       31.46     21.33 o
   9 -15   7     1752.26     1821.43     80.07 o
  10 -15   7       93.38       56.43     32.35 o
  11 -15   7        6.44       17.48     30.16 o
  12 -15   7      103.25       80.95     29.88 o
  13 -15   7      410.04      525.55     50.65 o
  14 -15   7      386.41      386.21     48.62 o
  15 -15   7       61.01       59.83     31.69 o
 -11 -14   7      464.16      403.62     62.34 o
 -10 -14   7      757.98      804.99     91.44 o
  -9 -14   7        2.30       -5.83     23.84 o
  -8 -14   7      316.09      206.95     43.69 o
  -7 -14   7     1260.25     1128.82     91.10 o
  -6 -14   7      100.59       46.26     23.29 o
  -5 -14   7      811.77      801.72     54.75 o
  -4 -14   7      404.95      310.52     69.09 o
  -3 -14   7       41.36       35.54     21.82 o
  -2 -14   7      281.11      254.30     28.12 o
  -1 -14   7      400.64      281.77     25.72 o
   0 -14   7      926.55      997.50     38.74 o
   1 -14   7       92.33       68.50     19.58 o
   2 -14   7      579.88      624.52     32.40 o
   3 -14   7      887.67      865.75     49.94 o
   4 -14   7     3424.85     3649.55     97.73 o
   5 -14   7      290.86      266.64     30.11 o
   6 -14   7      957.58      859.18     50.25 o
   7 -14   7      519.17      581.06     42.84 o
   8 -14   7     1045.60     1014.47     67.16 o
   9 -14   7      863.36      839.88     54.46 o
  10 -14   7      198.54      218.25     33.69 o
  11 -14   7      464.10      459.66     44.38 o
  12 -14   7      254.58      184.68     34.22 o
  13 -14   7      173.54      236.18     53.78 o
  14 -14   7       97.38       97.53     32.74 o
  15 -14   7     1750.96     1776.35    110.40 o
 -12 -13   7     1083.26     1172.12    100.07 o
 -11 -13   7      592.37      641.32     83.82 o
 -10 -13   7       20.83        0.98     30.71 o
  -9 -13   7      241.51      248.04     37.44 o
  -8 -13   7      121.10      107.30     59.98 o
  -7 -13   7      599.87      552.93     46.49 o
  -6 -13   7       58.11       41.91     31.35 o
  -5 -13   7      547.17      607.73     46.67 o
  -4 -13   7      590.00      563.31     44.43 o
  -3 -13   7      119.99      119.66     20.43 o
  -2 -13   7       71.96       92.90     22.48 o
  -1 -13   7     2582.68     2528.06     61.51 o
   0 -13   7      281.62      244.94     20.39 o
   1 -13   7     3098.00     3138.07     72.60 o
   2 -13   7        0.05        1.73     12.53 o
   3 -13   7     2201.00     2383.61     62.59 o
   4 -13   7      578.51      733.60     42.88 o
   5 -13   7       63.00       34.00     20.28 o
   6 -13   7      286.98      160.21     41.45 o
   7 -13   7     5487.82     5270.04    152.69 o
   8 -13   7      267.91      305.93     33.28 o
   9 -13   7      340.07      334.52     36.06 o
  10 -13   7      692.15      683.16     49.99 o
  11 -13   7      616.03      588.16     53.20 o
  12 -13   7       39.28       40.87     25.98 o
  13 -13   7       21.54        2.59     24.84 o
  14 -13   7        4.86      -16.97     24.91 o
  15 -13   7      628.66      594.61     53.89 o
  16 -13   7       63.66       63.84     31.94 o
 -13 -12   7      394.64      351.33     64.03 o
 -12 -12   7      319.16      397.14     61.29 o
 -11 -12   7        4.58      -30.53     31.69 o
 -10 -12   7       10.03      -20.12     23.47 o
  -9 -12   7       12.19       27.12     35.96 o
  -8 -12   7      330.31      262.84     44.54 o
  -7 -12   7     3543.01     3327.15    110.70 o
  -6 -12   7      246.31      236.10     36.47 o
  -5 -12   7     3310.17     3142.68    215.64 o
  -4 -12   7       30.68       47.22     20.15 o
  -3 -12   7      509.01      612.60     42.71 o
  -2 -12   7      131.58      214.08     22.25 o
  -1 -12   7     4109.23     3889.34     88.75 o
   0 -12   7      100.20       96.27     15.53 o
   1 -12   7     2670.05     2880.10     67.38 o
   2 -12   7      798.05      777.85     34.57 o
   3 -12   7       27.01       21.98     12.98 o
   4 -12   7      981.78      994.43     51.43 o
   5 -12   7     9531.01     8923.33    341.32 o
   6 -12   7      417.48      379.06    137.12 o
   7 -12   7     1055.41     1120.98     83.17 o
   8 -12   7      792.91      780.14     49.46 o
   9 -12   7      987.56     1034.83     58.15 o
  10 -12   7      217.35      235.92     32.89 o
  11 -12   7       24.90        8.34     22.56 o
  12 -12   7      339.54      319.59     39.01 o
  13 -12   7      630.61      575.31     49.81 o
  14 -12   7      895.03      906.04     72.44 o
  15 -12   7      223.70      192.54     36.41 o
  16 -12   7       46.45       80.75     32.34 o
 -13 -11   7        2.67      -12.43     37.95 o
 -12 -11   7      518.08      586.13    142.40 o
 -11 -11   7      626.46      678.41     72.59 o
 -10 -11   7     1182.95     1156.44     70.91 o
  -9 -11   7     7565.60     7047.45    197.14 o
  -8 -11   7      420.31      353.15     40.90 o
  -7 -11   7       58.26       37.20     22.86 o
  -6 -11   7      782.99      869.10     91.62 o
  -5 -11   7     2579.37     2548.45    155.16 o
  -4 -11   7       10.96      -11.88     18.02 o
  -3 -11   7      262.60      174.33     22.04 o
  -2 -11   7      243.40      264.04     22.80 o
  -1 -11   7      526.80      490.02     27.86 o
   0 -11   7      290.71      299.99     21.22 o
   1 -11   7     7088.84     7358.33    137.71 o
   2 -11   7     9743.18     9592.29    173.65 o
   3 -11   7     2346.21     2297.00     67.52 o
   4 -11   7      274.61      327.35     49.01 o
   5 -11   7      586.27      575.62     84.29 o
   6 -11   7     2829.49     3003.09     84.99 o
   7 -11   7        4.54        4.36     16.62 o
   8 -11   7       38.40       83.83     28.04 o
   9 -11   7      126.55       75.39     33.03 o
  10 -11   7      336.01      299.67     34.18 o
  11 -11   7     2289.54     2324.57     81.82 o
  12 -11   7      165.17      124.72     32.70 o
  13 -11   7      455.95      379.09     40.79 o
  14 -11   7        0.90       10.64     25.85 o
  15 -11   7       12.24       25.75     26.52 o
  16 -11   7        2.76        4.83     32.04 o
 -14 -10   7       70.93       34.01     60.87 o
 -13 -10   7      669.92      584.85     72.26 o
 -12 -10   7        1.10       -4.47     33.87 o
 -11 -10   7      169.86      164.03     58.80 o
 -10 -10   7     3722.65     3644.72    123.39 o
  -9 -10   7     2474.41     2488.51     79.43 o
  -8 -10   7      571.82      593.79     68.27 o
  -7 -10   7      795.40      795.27     60.32 o
  -6 -10   7     1081.81      773.63     79.26 o
  -5 -10   7      532.67      576.90     73.05 o
  -4 -10   7      180.07      217.00     32.50 o
  -3 -10   7     4565.67     4454.25    148.60 o
  -2 -10   7     1866.13     2079.81     68.69 o
  -1 -10   7     5446.48     4956.76    133.37 o
   0 -10   7    10520.33    11269.71    240.64 o
   1 -10   7      251.56      309.95     26.79 o
   2 -10   7        4.44       -1.39     15.65 o
   3 -10   7     1038.90     1127.44    105.27 o
   4 -10   7     2250.95     2256.29    145.55 o
   5 -10   7      421.56      508.73     34.04 o
   6 -10   7     1811.15     1782.46     70.25 o
   7 -10   7      565.15      565.78     43.82 o
   8 -10   7      318.15      369.79     37.06 o
   9 -10   7      402.38      371.06     35.03 o
  10 -10   7      662.74      621.12     44.83 o
  11 -10   7        0.62      -27.41     19.38 o
  12 -10   7      385.48      427.44     41.01 o
  13 -10   7        4.76      -23.03     21.54 o
  14 -10   7      424.42      447.06     44.20 o
  15 -10   7        3.85       -0.67     25.86 o
  16 -10   7      152.20      201.68     36.93 o
  17 -10   7       81.41       23.16     42.26 o
 -15  -9   7       17.68       48.49     47.13 o
 -14  -9   7       40.88      -23.91     39.45 o
 -13  -9   7       48.61       36.66     35.88 o
 -12  -9   7      879.27      830.30     80.15 o
 -11  -9   7        1.03       18.97     30.61 o
 -10  -9   7      150.42       96.05     29.87 o
  -9  -9   7      304.11      271.42     30.72 o
  -8  -9   7     2161.86     2363.37     86.96 o
  -7  -9   7       26.81       39.12     20.68 o
  -6  -9   7      730.53      843.53     59.83 o
  -5  -9   7     1723.60     1669.85     66.16 o
  -4  -9   7     6258.25     6578.00    170.98 o
  -3  -9   7     3751.31     3228.81    112.34 o
  -2  -9   7     9529.85     9556.59    286.78 o
  -1  -9   7      124.25       97.85     43.45 o
   0  -9   7     2777.93     3080.03     92.23 o
   1  -9   7       76.26       69.79     20.12 o
   2  -9   7     3283.02     3433.86    132.27 o
   3  -9   7     8577.48     8077.29    355.22 o
   4  -9   7     1142.46     1375.82     54.66 o
   5  -9   7       21.89       76.40     21.29 o
   6  -9   7        6.24       27.62     17.55 o
   7  -9   7       81.69       68.30     24.85 o
   8  -9   7     3116.87     3029.01    111.33 o
   9  -9   7      912.98      934.29     57.03 o
  10  -9   7        2.59      -25.95     20.06 o
  11  -9   7       19.82       11.38     25.83 o
  12  -9   7      191.26      211.42     36.08 o
  13  -9   7       47.36       18.15     22.93 o
  14  -9   7     1331.22     1496.17     89.87 o
  15  -9   7        0.52       -8.79     24.67 o
  16  -9   7      933.99      980.27    171.83 o
  17  -9   7        0.75      -19.59     35.81 o
 -15  -8   7      147.89       77.23     48.78 o
 -14  -8   7      761.78      752.10     82.86 o
 -13  -8   7      396.77      495.72     72.90 o
 -12  -8   7     1061.99     1004.11     86.29 o
 -11  -8   7      279.41      454.27     57.63 o
 -10  -8   7     2375.22     2350.36     76.26 o
  -9  -8   7      130.98      114.83     24.69 o
  -8  -8   7     3568.23     3573.69    113.86 o
  -7  -8   7        7.06       -0.80     21.17 o
  -6  -8   7     2097.46     1957.16     73.80 o
  -5  -8   7     2202.29     2205.71     77.87 o
  -4  -8   7     1687.78     1885.96     54.08 o
  -3  -8   7     2157.87     2104.06     62.81 o
  -2  -8   7     3613.58     3650.84    106.90 o
  -1  -8   7      175.45      130.12     30.24 o
   0  -8   7       52.94       31.20     17.06 o
   1  -8   7      656.32      692.78     39.97 o
   2  -8   7      153.07      141.36     29.65 o
   3  -8   7     1888.82     1799.41     54.15 o
   4  -8   7     2838.68     2796.20     74.05 o
   5  -8   7      564.58      614.78     39.92 o
   6  -8   7     9196.19     9081.64    241.18 o
   7  -8   7      708.37      804.63     72.05 o
   8  -8   7     1362.91     1417.65     63.04 o
   9  -8   7     1017.88     1060.62     59.38 o
  10  -8   7      948.43      992.77     65.87 o
  11  -8   7      786.72      815.21     49.79 o
  12  -8   7      319.98      285.58     33.70 o
  13  -8   7      148.04      124.10     27.63 o
  14  -8   7      445.31      429.86     41.53 o
  15  -8   7      150.54      140.19     46.74 o
  16  -8   7        9.48       -4.34     33.35 o
  17  -8   7       36.10        6.01     37.12 o
 -16  -7   7      466.10      616.60    233.74 o
 -15  -7   7        3.32      -54.00     34.34 o
 -14  -7   7        2.60       49.70     40.71 o
 -13  -7   7        9.01      -22.36     45.28 o
 -12  -7   7       15.65       30.96     36.53 o
 -11  -7   7     1700.62     1561.23     82.24 o
 -10  -7   7      721.93      853.47     47.18 o
  -9  -7   7       74.59       46.18     20.17 o
  -8  -7   7     1150.20     1137.33     57.59 o
  -7  -7   7     3661.25     3813.04    115.92 o
  -6  -7   7        4.21      -30.99     15.77 o
  -5  -7   7     3148.59     2993.18     74.60 o
  -4  -7   7     3977.24     3783.10    109.24 o
  -3  -7   7     1037.05     1235.35     38.25 o
  -2  -7   7      201.86      267.63     21.29 o
  -1  -7   7     2029.79     2054.76     70.56 o
   0  -7   7     7810.63     7291.47    190.62 o
   1  -7   7      275.27      247.21     37.79 o
   2  -7   7       67.91       14.95     16.70 o
   3  -7   7     1597.17     1643.56     50.41 o
   4  -7   7      238.89      246.72     22.83 o
   5  -7   7      674.04      711.22     43.21 o
   6  -7   7     2072.19     2018.29     69.90 o
   7  -7   7     1972.35     2166.00     66.21 o
   8  -7   7     2217.39     2176.51     67.13 o
   9  -7   7      263.03      164.76     27.30 o
  10  -7   7       12.93       -9.17     18.34 o
  11  -7   7      497.40      494.95     49.75 o
  12  -7   7      150.77      191.92     29.18 o
  13  -7   7      538.21      599.20     55.42 o
  14  -7   7      258.10      279.51     53.17 o
  15  -7   7     1283.83     1240.68    104.21 o
  16  -7   7       35.05       10.10     36.38 o
  17  -7   7      392.55      489.42     90.52 o
 -16  -6   7      276.96      336.63     64.90 o
 -15  -6   7      145.74      136.25     67.15 o
 -14  -6   7       41.53       37.06     40.03 o
 -13  -6   7      876.08      855.99     82.76 o
 -12  -6   7      215.74      221.98     35.12 o
 -11  -6   7      768.59      726.94     51.48 o
 -10  -6   7       42.01       48.50     19.75 o
  -9  -6   7     1584.94     1615.74     58.07 o
  -8  -6   7       18.96       -1.46     19.12 o
  -7  -6   7      236.31      124.83     24.40 o
  -6  -6   7     8442.58     8719.23    222.67 o
  -5  -6   7     6125.93     6374.04    139.51 o
  -4  -6   7     5155.94     5234.17    117.74 o
  -3  -6   7    18820.15    19512.78    351.32 o
  -2  -6   7     2355.42     2453.53     65.73 o
  -1  -6   7      327.57      398.46     26.06 o
   0  -6   7     4983.20     4384.72    118.63 o
   1  -6   7      497.87      433.62     31.93 o
   2  -6   7      385.91      396.88     27.90 o
   3  -6   7      765.04      723.52     34.64 o
   4  -6   7     3220.97     3035.55     75.64 o
   5  -6   7      302.25      286.69     27.94 o
   6  -6   7     1083.57      914.30     82.81 o
   7  -6   7     3967.77     3913.49     95.86 o
   8  -6   7     1552.15     1575.32     69.97 o
   9  -6   7     1187.63     1171.37     51.96 o
  10  -6   7      214.26      223.60     27.15 o
  11  -6   7      328.87      314.07     36.47 o
  12  -6   7       27.80       -1.54     19.62 o
  13  -6   7       35.44       50.84     22.85 o
  14  -6   7      265.29      238.94    108.08 o
  15  -6   7     1114.26     1110.22    183.83 o
  16  -6   7       90.61       82.41     42.57 o
  17  -6   7       23.51       61.34     40.42 o
 -16  -5   7        3.86       18.44     45.22 o
 -15  -5   7      134.22      105.58     47.50 o
 -14  -5   7      444.18      450.61     92.39 o
 -13  -5   7      666.76      743.67     74.83 o
 -12  -5   7     2184.74     2189.24     87.49 o
 -11  -5   7     2395.18     2415.87     90.07 o
 -10  -5   7       33.97      -16.93     16.96 o
  -9  -5   7     2557.53     2544.98     76.81 o
  -8  -5   7     4683.30     4672.81    134.60 o
  -7  -5   7      617.36      592.71     41.16 o
  -6  -5   7      858.62      828.08     47.50 o
  -5  -5   7     8203.13     8308.13    210.89 o
  -4  -5   7      314.82      353.22     21.36 o
  -3  -5   7     4409.50     4714.28    107.41 o
  -2  -5   7     5002.00     4664.05    106.81 o
  -1  -5   7     2093.85     1824.63     97.35 o
   0  -5   7     2018.82     1904.02     78.75 o
   1  -5   7       56.41       51.04     18.79 o
   2  -5   7        7.16        3.68     12.10 o
   3  -5   7      197.52      146.06     20.03 o
   4  -5   7      482.74      595.65     36.49 o
   5  -5   7      680.98      775.70     42.65 o
   6  -5   7     2668.89     2730.96     71.59 o
   7  -5   7      361.07      329.06     24.92 o
   8  -5   7        5.18        3.63     12.59 o
   9  -5   7       76.91       58.62     16.44 o
  10  -5   7     5112.81     5118.50    121.01 o
  11  -5   7     1923.29     2008.17     66.82 o
  12  -5   7     2749.57     2889.38     85.30 o
  13  -5   7      894.05      757.36     74.93 o
  14  -5   7       44.74       53.46     34.19 o
  15  -5   7      132.18      131.82     52.58 o
  16  -5   7        2.92       24.42     34.79 o
  17  -5   7       12.84       30.70     36.32 o
 -17  -4   7        9.31        5.56     65.73 o
 -16  -4   7      438.12      435.01     95.48 o
 -15  -4   7      113.90      110.02     45.90 o
 -14  -4   7       26.96      -56.40     33.10 o
 -13  -4   7       69.41       41.77     27.47 o
 -12  -4   7      845.49      815.40     56.88 o
 -11  -4   7     3084.36     3139.03    107.26 o
 -10  -4   7     3363.57     3342.54     94.26 o
  -9  -4   7     1498.47     1537.20     55.98 o
  -8  -4   7     2931.70     2974.10     95.02 o
  -7  -4   7     3088.42     3380.47    103.21 o
  -6  -4   7     2192.43     2101.39     72.95 o
  -5  -4   7     1526.11     1804.22     69.44 o
  -4  -4   7        1.76        1.91      9.46 o
  -3  -4   7    16074.86    15842.28    488.15 o
  -2  -4   7     8187.58     8117.93    200.01 o
  -1  -4   7      419.21      434.83     29.40 o
   0  -4   7     3758.11     3616.25    143.66 o
   1  -4   7      371.86      388.38     29.36 o
   2  -4   7     3926.18     4325.97    139.86 o
   3  -4   7     2804.56     2696.36    365.04 o
   4  -4   7     5548.93     5443.56    267.65 o
   5  -4   7     3056.57     3059.66     74.49 o
   6  -4   7     2519.10     2499.66     73.74 o
   7  -4   7     1566.96     1569.43     46.16 o
   8  -4   7     1511.81     1416.75     45.23 o
   9  -4   7       70.59       68.73     21.89 o
  10  -4   7      182.20      152.70     21.67 o
  11  -4   7     3162.59     3550.83    104.14 o
  12  -4   7      240.83      219.40     44.16 o
  13  -4   7      667.90      741.59     73.12 o
  14  -4   7      521.21      559.94     90.86 o
  15  -4   7        0.01       -1.34     33.66 o
  16  -4   7      159.39      150.87     45.48 o
 -17  -3   7      305.80      302.98     83.23 o
 -16  -3   7      147.93      246.93     83.82 o
 -15  -3   7      423.93      418.55     90.64 o
 -14  -3   7      562.82      618.66     46.74 o
 -13  -3   7      416.53      383.88     37.48 o
 -12  -3   7      139.34      141.48     28.53 o
 -11  -3   7     1257.59     1199.46     63.60 o
 -10  -3   7      327.17      313.99     30.24 o
  -9  -3   7       56.66       63.02     14.87 o
  -8  -3   7      627.04      531.80     35.06 o
  -7  -3   7    11391.63    11513.13    282.57 o
  -6  -3   7       95.02      133.02     20.98 o
  -5  -3   7     2001.96     2209.79     90.41 o
  -4  -3   7       30.96       14.94     10.77 o
  -3  -3   7     1702.64     2068.09     55.97 o
  -2  -3   7    14849.59    14905.32    340.90 o
  -1  -3   7     1919.98     1812.92     58.66 o
   0  -3   7       91.75      146.48     19.32 o
   1  -3   7     3467.09     3240.33     92.14 o
   2  -3   7     1975.43     1926.76     65.25 o
   3  -3   7       85.96      183.69     28.06 o
   4  -3   7    17542.79    18933.66    376.97 o
   5  -3   7      253.58      262.66     25.39 o
   6  -3   7       12.35       12.37     12.07 o
   7  -3   7      339.36      264.39     89.86 o
   8  -3   7     2922.00     2583.99    105.87 o
   9  -3   7      606.76      630.70     33.36 o
  10  -3   7      500.48      617.42     34.50 o
  11  -3   7        1.75       41.70     24.94 o
  12  -3   7     1269.94     1208.21    100.41 o
  13  -3   7      181.58      266.89     50.68 o
  14  -3   7       89.65      155.23     42.57 o
  15  -3   7       93.83      111.29     42.15 o
  16  -3   7      194.96      217.58     64.59 o
 -17  -2   7      163.28      -10.32     53.29 o
 -16  -2   7       14.96       23.71     37.41 o
 -15  -2   7       58.26       34.51     35.21 o
 -14  -2   7       91.62      145.36     31.93 o
 -13  -2   7     1598.87     1491.12     63.26 o
 -12  -2   7      235.62      252.70     33.33 o
 -11  -2   7        2.37      -14.34     24.06 o
 -10  -2   7      356.49      423.54     29.19 o
  -9  -2   7      617.74      596.09     33.96 o
  -8  -2   7     6081.99     6302.22    130.90 o
  -7  -2   7     1409.15     1334.32     48.14 o
  -6  -2   7      112.54      151.86     38.65 o
  -5  -2   7     4156.79     4352.71    121.22 o
  -4  -2   7      112.77      188.19     16.67 o
  -3  -2   7     4574.75     4582.73     93.78 o
  -2  -2   7     2350.57     2185.73     58.18 o
  -1  -2   7     2809.44     3141.22     76.27 o
   0  -2   7     1772.40     1661.15     49.31 o
   1  -2   7      357.96      384.84     22.38 o
   2  -2   7      115.19      179.45     19.89 o
   3  -2   7     3075.94     3626.88     90.52 o
   4  -2   7     1326.67     1200.26     39.38 o
   5  -2   7    28816.36    30765.99    605.81 o
   6  -2   7      573.70      617.16     52.08 o
   7  -2   7     6168.31     6047.38    133.31 o
   8  -2   7      843.21      955.27     49.91 o
   9  -2   7     1489.68     1472.74    113.02 o
  10  -2   7      104.62      124.43     28.76 o
  11  -2   7     2908.84     3102.84    110.94 o
  12  -2   7     2054.31     2064.55     88.91 o
  13  -2   7      911.26      923.20     79.76 o
  14  -2   7        5.65       -3.16     31.58 o
  15  -2   7      119.97      103.10     62.65 o
  16  -2   7        4.50       45.55     54.23 o
 -17  -1   7        7.03      -36.83     33.58 o
 -16  -1   7      169.31      129.58     41.90 o
 -15  -1   7      228.51      192.32     37.70 o
 -14  -1   7        6.88       34.24     25.99 o
 -13  -1   7     1747.21     1854.88     85.48 o
 -12  -1   7      337.64      331.73     33.40 o
 -11  -1   7        1.46       -6.37     16.18 o
 -10  -1   7       80.00       61.58     22.32 o
  -9  -1   7     1266.84     1352.41     50.81 o
  -8  -1   7       65.94       33.80     18.16 o
  -7  -1   7      263.35      340.12     30.46 o
  -6  -1   7     1140.74     1026.69     48.43 o
  -5  -1   7       14.30       20.19     12.31 o
  -4  -1   7     6547.08     6691.05    146.62 o
  -3  -1   7      219.41      279.89     20.56 o
  -2  -1   7      116.80      113.50     14.61 o
  -1  -1   7      374.29      513.40     42.52 o
   0  -1   7      729.58      613.34     33.57 o
   1  -1   7     2551.19     3359.62     95.52 o
   2  -1   7     1177.22      984.17     69.99 o
   3  -1   7       21.53       37.85     14.49 o
   4  -1   7      265.93      386.11     25.80 o
   5  -1   7     1036.42     1224.43     39.96 o
   6  -1   7     1491.42     1592.16     47.77 o
   7  -1   7     1295.68     1385.97     45.24 o
   8  -1   7     2905.11     2904.54     73.94 o
   9  -1   7      347.75      363.52     38.34 o
  10  -1   7      279.22      228.55     36.28 o
  11  -1   7        1.31       -6.53     20.93 o
  12  -1   7      432.41      431.86     53.03 o
  13  -1   7        0.03      -43.46     21.73 o
  14  -1   7        6.56       64.92     35.12 o
  15  -1   7      873.04      931.72    131.87 o
  16  -1   7       47.93       87.27     61.47 o
 -17   0   7       31.19       30.41     36.97 o
 -16   0   7       36.59       19.08     27.90 o
 -15   0   7       11.25      -12.47     24.48 o
 -14   0   7      337.14      376.89     43.01 o
 -13   0   7      232.24      200.97     33.12 o
 -12   0   7      806.27      770.51     45.69 o
 -11   0   7     7520.23     7639.10    144.49 o
 -10   0   7     1845.61     1961.70     67.52 o
  -9   0   7      323.74      296.12     56.96 o
  -8   0   7     1842.48     1833.92     53.60 o
  -7   0   7     2629.19     2751.88     86.12 o
  -6   0   7     3238.64     3688.88    105.05 o
  -5   0   7    20552.89    20637.88    773.38 o
  -4   0   7      603.42      725.24     52.78 o
  -3   0   7     2678.85     3045.31     85.68 o
  -2   0   7        0.14       14.02     10.95 o
  -1   0   7    19084.05    19682.73    549.31 o
   0   0   7      712.78      835.29     46.21 o
   1   0   7     5209.83     5884.79    184.47 o
   2   0   7     6309.14     7320.04    270.14 o
   3   0   7     2334.16     2689.34     70.04 o
   4   0   7      374.96      433.02     27.00 o
   5   0   7     4655.42     4479.35    106.90 o
   6   0   7     1741.26     2007.80     59.87 o
   7   0   7      533.35      560.19     31.33 o
   8   0   7       33.02       29.92     15.03 o
   9   0   7      502.25      518.97     43.84 o
  10   0   7     1187.87     1341.95     67.98 o
  11   0   7        1.05       18.22     24.55 o
  12   0   7     1347.44     1372.90    101.89 o
  13   0   7      652.32      713.61     59.53 o
  14   0   7      127.10      142.50     39.47 o
  15   0   7        2.70       41.25     53.33 o
  16   0   7       40.01        0.26     47.09 o
 -17   1   7      165.32      268.72     44.63 o
 -16   1   7        0.05      -47.40     23.70 o
 -15   1   7      477.38      531.58     51.24 o
 -14   1   7       25.40       27.70     24.40 o
 -13   1   7        3.10      -30.06     17.87 o
 -12   1   7      988.02      919.67     79.21 o
 -11   1   7     1821.79     1891.76     59.52 o
 -10   1   7     3984.73     3932.40     93.40 o
  -9   1   7        4.52       28.86     16.50 o
  -8   1   7       15.15        2.37     12.89 o
  -7   1   7     3592.86     3864.08     98.43 o
  -6   1   7      680.53      649.12     37.75 o
  -5   1   7       15.17       23.02     24.31 o
  -4   1   7      157.83      141.63     72.70 o
  -3   1   7     5313.21     5359.41    164.96 o
  -2   1   7     1596.76     1622.40    127.90 o
  -1   1   7      497.12      248.24    225.23 o
   0   1   7      107.83      115.94     43.10 o
   1   1   7       43.10       12.13     21.58 o
   2   1   7      683.54      808.29     35.72 o
   3   1   7     8242.41     8580.80    182.53 o
   4   1   7      588.95      650.11     31.95 o
   5   1   7     1279.22     1457.84     47.83 o
   6   1   7     1680.13     1757.61     54.58 o
   7   1   7      984.63      997.03     39.91 o
   8   1   7     2970.40     2876.80    104.66 o
   9   1   7       57.24       17.98     20.67 o
  10   1   7     1638.86     1676.52     94.84 o
  11   1   7      162.33      185.67     37.57 o
  12   1   7      599.23      563.19     52.16 o
  13   1   7      333.15      221.92     68.30 o
  14   1   7       44.67        1.76     36.54 o
  15   1   7     1277.56     1364.55    156.86 o
 -18   2   7       14.18       14.23     46.71 o
 -17   2   7        4.41      -27.41     26.62 o
 -16   2   7      318.25      290.52     43.04 o
 -15   2   7      172.82       90.45     54.42 o
 -14   2   7      735.55      756.72     70.13 o
 -13   2   7       85.87       85.99     22.13 o
 -12   2   7       19.79       28.22     18.02 o
 -11   2   7        3.74       23.98     18.39 o
 -10   2   7     2685.14     2747.09     81.27 o
  -9   2   7     1804.15     1799.72     55.49 o
  -8   2   7      105.40      114.46     26.41 o
  -7   2   7     2523.74     2634.52     84.72 o
  -6   2   7        8.22       -4.00     12.70 o
  -5   2   7      528.22      632.94     60.05 o
  -4   2   7      244.60      206.20     18.40 o
  -3   2   7     2649.53     2806.38    106.28 o
  -2   2   7     3760.81     4104.98    114.14 o
  -1   2   7     2614.92     2615.21     98.65 o
   0   2   7      279.74      411.80     30.07 o
   1   2   7     4513.32     4780.25    108.87 o
   2   2   7    17313.76    18482.87    369.19 o
   3   2   7      294.89      293.42     30.63 o
   4   2   7       47.56      108.39     15.34 o
   5   2   7     3725.04     3852.06     94.12 o
   6   2   7      424.15      372.03     24.41 o
   7   2   7      321.07      311.37     38.94 o
   8   2   7        0.20      -11.33     17.12 o
   9   2   7       29.67       -0.11     20.07 o
  10   2   7     1070.49      972.72     61.96 o
  11   2   7      775.76      713.19     54.61 o
  12   2   7      644.20      754.44     59.38 o
  13   2   7      929.41      970.16    266.91 o
  14   2   7       48.95       70.89     42.83 o
  15   2   7       16.58      -38.67     37.38 o
 -18   3   7       34.96       -5.67     30.39 o
 -17   3   7     1284.46     1596.61     90.12 o
 -16   3   7      642.29      745.58     62.26 o
 -15   3   7      371.63      439.32     46.40 o
 -14   3   7      570.39      675.05     43.70 o
 -13   3   7       85.04       82.56     21.30 o
 -12   3   7      115.57      101.73     21.47 o
 -11   3   7      776.30      885.66     68.11 o
 -10   3   7       47.80       57.81     18.45 o
  -9   3   7     3884.76     3790.51     99.04 o
  -8   3   7     3539.97     4256.92    168.44 o
  -7   3   7     1889.81     2125.68     72.91 o
  -6   3   7     1187.07     1212.91     57.56 o
  -5   3   7        0.37       10.19     14.82 o
  -4   3   7       40.63       34.79     27.61 o
  -3   3   7     1389.38     1400.98     68.32 o
  -2   3   7      994.35     1044.98     55.98 o
  -1   3   7      868.79      804.16     48.94 o
   0   3   7     3104.59     3285.36     91.87 o
   1   3   7     3091.38     3239.13     80.67 o
   2   3   7     5745.61     6440.46    123.69 o
   3   3   7     2260.31     2075.75     50.74 o
   4   3   7      396.46      432.74     22.78 o
   5   3   7      302.67      361.24     23.70 o
   6   3   7      490.14      464.63     38.00 o
   7   3   7     1608.13     1620.19     66.63 o
   8   3   7      619.70      634.02     47.11 o
   9   3   7     2167.81     2125.90     85.49 o
  10   3   7       58.11        7.71     21.95 o
  11   3   7      219.58      183.10     37.25 o
  12   3   7        5.20      -10.88     24.19 o
  13   3   7      118.19      193.65     51.93 o
  14   3   7        7.66      -65.51     32.76 o
 -17   4   7        9.55       -7.01     28.51 o
 -16   4   7      750.64      786.88     64.24 o
 -15   4   7        8.35       -1.26     20.57 o
 -14   4   7      452.05      414.61     36.27 o
 -13   4   7      962.15     1096.15     51.87 o
 -12   4   7        0.16        6.70     16.12 o
 -11   4   7      350.46      424.48     51.20 o
 -10   4   7      711.79      688.50     43.09 o
  -9   4   7        6.80        1.54     13.27 o
  -8   4   7     1597.80     1650.47     66.02 o
  -7   4   7     3168.64     3529.92     99.37 o
  -6   4   7       33.35       30.67     26.87 o
  -5   4   7        1.14       -5.72     10.96 o
  -4   4   7     1893.04     1892.12     86.82 o
  -3   4   7      184.49      223.34     31.26 o
  -2   4   7      493.74      575.94    109.66 o
  -1   4   7     2129.54     2413.38     95.10 o
   0   4   7     2943.00     2888.07     62.99 o
   1   4   7     1468.71     1457.72     53.13 o
   2   4   7      294.75      310.95     26.95 o
   3   4   7     3272.57     3649.15     77.81 o
   4   4   7      160.20      164.85     16.30 o
   5   4   7      484.94      506.50     38.37 o
   6   4   7     5451.89     5361.16    149.92 o
   7   4   7      112.71      107.92     24.64 o
   8   4   7     1802.08     1705.86     73.26 o
   9   4   7     1310.41     1346.36     67.15 o
  10   4   7     1070.36     1176.67     69.78 o
  11   4   7      331.75      293.17     40.05 o
  12   4   7     1293.69     1420.58    107.96 o
  13   4   7       10.50      -24.36     35.45 o
  14   4   7       54.11      146.58     48.91 o
 -17   5   7      231.84      290.72     45.65 o
 -16   5   7     1005.41     1043.83     99.16 o
 -15   5   7      317.30      327.26     35.01 o
 -14   5   7       17.32       22.54     20.69 o
 -13   5   7      530.10      532.48     38.70 o
 -12   5   7       87.04       75.97     20.99 o
 -11   5   7     1114.39     1045.42     72.38 o
 -10   5   7     1292.92     1368.13     54.81 o
  -9   5   7     3593.21     3430.35    133.97 o
  -8   5   7     2571.19     2820.91    110.80 o
[truncated: 463,299 more chars]
